# Supplementary material for: Integration of enzyme constraints in a genome-scale metabolic model of Aspergillus niger improves phenotype predictions
Source: Microb Cell Fact. 2021 Jun 30;20:125. doi: 10.1186/s12934-021-01614-2 (PMC8247156; doi:10.1186/s12934-021-01614-2)
Supplement: Supplementary file 1 — Additional file 1. The enzyme-constrained GSMM of Aspergillus niger (eciJB1325) [file 12934_2021_1614_MOESM1_ESM.xls]

## Sheet: Reaction List
Abbreviation	Description	Reaction	GPR	Lower bound	Upper bound	Objective	Subsystem
NE1	Non enzymatic reaction	DGLCe[e] -> 0.33 GLCe[e] + 0.67 bDGLCe[e]		0	Inf	0	Glucose metabolism and central pathway
NE2	Non enzymatic reaction	DGLC[c] -> 0.33 GLC[c] + 0.67 bDGLC[c]		0	Inf	0	Glucose metabolism and central pathway
r50ma	ATP:citrate oxaloacetate-lyase ((pro-3S)-CH2COO- ->acetyl-CoA) (ATP-dephosphorylating) subunit 2	ATPm[m] + CITm[m] + COAm[m] -> ACCOAm[m] + ADPm[m] + OAm[m] + PIm[m]		0	Inf	0	Glucose metabolism and central pathway
r59	Pyruvate oxidase	O2[c] + PI[c] + PYR[c] -> ACTP[c] + CO2[c] + H2O2[c]		0	Inf	0	Glucose metabolism and central pathway
r62	Methylglyoxal synthase or non-enzymatic	T3P2[c] -> MTHGXL[c] + PI[c]		0	Inf	0	Glucose metabolism and central pathway
r63	chemical reaction	T3P1[c] -> MTHGXL[c] + PI[c]		0	Inf	0	Glucose metabolism and central pathway
r70	Propanoate:CoA ligase (AMP-forming)	ATPm[m] + COAm[m] + PROPm[m] -> AMPm[m] + PPIm[m] + PROPCOAm[m]		0	Inf	0	Fatty acid catabolism
r85	Propanoate:CoA ligase (AMP-forming)	ATP[c] + COA[c] + PROP[c] -> AMP[c] + PPI[c] + PROPCOA[c]		0	Inf	0	Fatty acid catabolism
r991	Glycolaldehyde dehydrogenase	GLAL[c] + H2O[c] + NAD[c] -> GLYA[c] + NADH[c]		0	Inf	0	Folate biosynthesis
r107	B-ketoacyl-ACP synthase (c10,0), fatty acyl CoA synthase	3 MALCOA[c] + 4 NADPH[c] -> CHCOA[c] + 2 CO2[c] + 2 COA[c] + 2 H2O[c] + 4 NADP[c]		0	Inf	0	Biotin biosynthesis
r117	Acetyl-CoA hydrolase	ACCOA[c] + H2O[c] -> AC[c] + COA[c]		0	Inf	0	C2 metabolism
r121	Acetyl-CoA hydrolase	ACCOAm[m] + H2Om[m] -> ACm[m] + COAm[m]		0	Inf	0	C2 metabolism
r122	Glycerol dehydrogenase	GL[c] + NAD[c] -> GLYN[c] + NADH[c]		0	Inf	0	C3 metabolism
r183	L-Lactate dehydrogenase	LLAC[c] + NAD[c] -> NADH[c] + PYR[c]		0	Inf	0	C3 metabolism
r135	Tartrate dehydratase	TAR[c] -> H2O[c] + OA[c]		0	Inf	0	C4 metabolism
r141	Erythrose dehydrogenase	EOL[c] + NAD[c] -> EU[c] + NADH[c]		0	Inf	0	C4 metabolism
r143	Ketotetrose-phosphate aldolase	EU1P[c] -> FALD[c] + T3P1[c]		0	Inf	0	C4 metabolism
NE6	Spontaneous hydrolysis of the lactone	GLCN15LAC[c] + H2O[c] -> GLCNT[c]		0	Inf	0	Glucose metabolism and central pathway
r171	2-keto-3-deoxygluconate aldolase	KDDGC[c] -> GLYAL[c] + PYR[c]		0	Inf	0	Glucose metabolism and central pathway
r182	2-Dehydro-3-deoxy-D-galactonate aldolase	2D3DGALT[c] -> GLYAL[c] + PYR[c]		0	Inf	0	Nucleotide sugars
r1215	Galacturonokinase	ATP[c] + GALUNT[c] -> ADP[c] + GALUNTP[c]		0	Inf	0	Nucleotide sugars
r1216	Galacturonate-1-phosphate uridylyl transferase	GALUNTP[c] + UTP[c] -> PPI[c] + UDPGALU[c]		0	Inf	0	Nucleotide sugars
r1217	UDP-D-galactose dehydrogenase	2 NADH[c] + UDPGALU[c] -> H2O[c] + 2 NAD[c] + UDPGAL[c]		0	Inf	0	Nucleotide sugars
r190	Mannitol kinase	ATP[c] + MNT[c] -> ADP[c] + MNT1P[c]		0	Inf	0	C6 metabolism
r1278	Catalase-peroxidase	O2[c] + PHE[c] -> CO2[c] + H2O[c] + PAD[c]		0	Inf	0	Metabolism of aromatics
r394	4-hydroxyphenylacetic acid monoxygenase	4HPAC[c] + NADPH[c] + O2[c] -> 4HMAND[c] + H2O[c] + NADP[c]		0	Inf	0	Metabolism of aromatics
r397	4-hydroxybenzoylformic acid decarboxylase	4HBFOR[c] -> 4HBAL[c] + CO2[c]		0	Inf	0	Metabolism of aromatics
r1192	Inferred reaction from \citet{Karanth79}	COUM[c] + H2O[c] -> 4HBAL[c] + AC[c]		0	Inf	0	Metabolism of aromatics
r1193	Dimethylterephthalate esterase	DMT[c] + H2O[c] -> METHOL[c] + MTPHTH[c]		0	Inf	0	Metabolism of aromatics
r1194	Dimethylterephthalate esterase	H2O[c] + MTPHTH[c] -> METHOL[c] + TPHTH[c]		0	Inf	0	Metabolism of aromatics
r1195	1,4-dicarboxybenzoate 1,2-dioxygenase	NADPH[c] + O2[c] + TPHTH[c] -> DHCHDDC[c] + NADP[c]		0	Inf	0	Metabolism of aromatics
r1196	cis-4,5-dihydroxycyclohexa-1(6),2-diene-1,4-dicarboxylate:NADP+oxidoreductase (decarboxylating)	DHCHDDC[c] + NADP[c] -> CO2[c] + NADPH[c] + PCC[c]		0	Inf	0	Metabolism of aromatics
r1269	trans-feruloyl-CoA hydratase	FERCOA[c] + H2O[c] -> FERHCOA[c]		0	Inf	0	Metabolism of aromatics
r1270	vanillin synthase	FERHCOA[c] -> ACCOA[c] + VANIN[c]		0	Inf	0	Metabolism of aromatics
r1206	indole monooxygenase	IND[c] + NADPH[c] + O2[c] -> 3HIND[c] + H2O[c] + NADP[c]		0	Inf	0	Metabolism of aromatics
r1207	3-hydroxyindoxyl dioxygenase	3HIND[c] + O2[c] -> NFAN[c]		0	Inf	0	Metabolism of aromatics
r974	D-mandelate dehydrogenase	DMAND[c] + NAD[c] -> BFOR[c] + NADH[c]		0	Inf	0	Metabolism of aromatics
r975	L-mandelate dehydrogenase	LMAND[c] + NAD[c] -> BFOR[c] + NADH[c]		0	Inf	0	Metabolism of aromatics
r978	NADP-benzaldehyde dehydrogenase	BAL[c] + H2O[c] + NADP[c] -> BA[c] + NADPH[c]		0	Inf	0	Metabolism of aromatics
r971	Resorcinol hydroxylase	NADPH[c] + O2[c] + RES[c] -> BTOL[c] + H2O[c] + NADP[c]		0	Inf	0	Metabolism of aromatics
r980	Homogentisate monooxidase	HOMOGEN[c] + O2[c] -> CO2[c] + GNTAL[c] + H2O[c]		0	Inf	0	Metabolism of aromatics
r981	R_r981	GNTAL[c] + H2O[c] + O2[c] -> GEN[c] + H2O2[c]		0	Inf	0	Metabolism of aromatics
r963	5-dehydroshikimate dehydrase	DHSK[c] -> H2O[c] + PCC[c]	An08g06800	0	Inf	0	Metabolism of aromatics
r1189	Butanal dehydrogenase	BUTAL[c] + COA[c] + NAD[c] -> C40COA[c] + NADH[c]		0	Inf	0
r1203	Butanal dehydrogenase	COA[c] + NAD[c] + PENAL[c] -> C50COA[c] + NADH[c]		0	Inf	0
r221	Lumped reaction for biosynthesis of galactosaminogalactan	0.754 UDPGAL[c] + 0.065 UDPG[c] + 0.181 UDPNAGAL[c] -> GAG[c] + UDP[c]		0	Inf	0	Galactosaminogalactan biosynthesis
r222	Lumped reaction for biosynthesis of galactoglucomannan	0.435 GDPMAN[c] + 0.435 UDPGAL[c] + 0.13 UDPG[c] -> 0.435 GDP[c] + GGM[c] + 0.565 UDP[c]		0	Inf	0	Galactoglucomannan biosynthesis
r240	Remove? - Proton pumping Mitochondrial NADH dehydrogenase that catalyzes the oxidation of cytosolic NADH	4 H_POm[m] + NADH[c] + Qm[m] -> 4 H_PO[c] + NAD[c] + QH2m[m]	ANI_1_754024 or ANI_1_810024 or ANI_1_1388024 or ANI_1_1562024 or ANI_1_120184 or ANI_1_128184 or ANI_1_168054 or ANI_1_516064 or ANI_1_714074 or ANI_1_1436074 or ANI_1_908084 or ANI_1_826094 or ANI_1_2388094 or ANI_1_1174094 or ANI_1_612104 or ANI_1_898104 or ANI_1_12124	0	Inf	0	Electron transfer chain
r286	Cystine reductase	2 CYS[c] + NAD[c] -> CYST[c] + NADH[c]		0	Inf	0	AA biosynthesis
r287	Glutamate synthase (NADPH)	AKG[c] + GLN[c] + NADPH[c] -> 2 GLU[c] + NADP[c]	An01g08800 or An01g08820	0	Inf	0	Glutamate,Glutamine
r327	histamine N-acetyltransferase	ACCOA[c] + HISN[c] -> COA[c] + NAHISN[c]		0	Inf	0	Histidine
NE3	Non enzymatic reaction	OXA[c] -> AKA[c] + CO2[c]		0	Inf	0	Glucose metabolism and central pathway
r370	Quinate 5-dehydrogenase	NAD[c] + QT[c] -> DQT[c] + NADH[c]	An03g03710 or An04g08100	0	Inf	0	Aromatic
r371	Quinate 5-dehydrogenase	DHSK[c] + NADH[c] -> NAD[c] + SME[c]	An03g03710 or An04g08100	0	Inf	0	Aromatic
r375	Chorismate synthase	3PSME[c] -> CHOR[c] + PI[c]		0	Inf	0	Aromatic
NE4	Non enzymatic reaction	GLUGSAL[c] -> H2O[c] + P5C[c]		0	Inf	0	Glucose metabolism and central pathway
NE5	Non enzymatic reaction	GLUGSALm[m] -> H2Om[m] + P5Cm[m]		0	Inf	0	Glucose metabolism and central pathway
r514	CMP glycosylase	CMP[c] + H2O[c] -> CYTS[c] + R5P[c]		0	Inf	0	Purine metabolism
r526	Non Enz	H2O[c] + PRPP[c] -> PI[c] + PRCP[c]		0	Inf	0	Glucose metabolism and central pathway
r527	Non Enz	H2O[c] + PRCP[c] -> PI[c] + R1P[c]		0	Inf	0	Glucose metabolism and central pathway
r528	Purine nucleotide phosphorylase, xanthosine phosphorylase	AD[c] + R1P[c] -> ADN[c] + PI[c]		0	Inf	0	Purine metabolism
r529	Purine nucleotide phosphorylase, xanthosine phosphorylase	GN[c] + R1P[c] -> GSN[c] + PI[c]		0	Inf	0	Purine metabolism
r532	Inosine kinase	ATP[c] + INS[c] -> ADP[c] + IMP[c]		0	Inf	0	Purine metabolism
r533	Inosine kinase	ATP[c] + GSN[c] -> ADP[c] + GMP[c]		0	Inf	0	Purine metabolism
r544	L-aminoacid oxidase	ASP[c] + O2[c] -> H2O2[c] + IMASP[c]		0	Inf	0	NAD and NADPH biosynthesis
r1267	quinolinate synthetase, NadA	IMASP[c] + T3P1[c] -> 2 H2O[c] + PI[c] + QUIN[c]		0	Inf	0	NAD and NADPH biosynthesis
r551	NADPH phosphatase	H2O[c] + NADP[c] -> NAD[c] + PI[c]		0	Inf	0	NAD and NADPH biosynthesis
r552	acid phosphatase	H2O[c] + NAD[c] -> ADP[c] + NAMR[c]		0	Inf	0	NAD and NADPH biosynthesis
r553	NAD-glycohydrolase	H2O[c] + NAD[c] -> ADPR[c] + NICD[c]		0	Inf	0	NAD and NADPH biosynthesis
r556	Nicotinamide-nucleotide amidase	H2O[c] + NAMR[c] -> NAR[c] + NH3[c]		0	Inf	0	NAD and NADPH biosynthesis
r557	NMN nucleosidase	H2O[c] + NMN[c] -> NICD[c] + R5P[c]		0	Inf	0	NAD and NADPH biosynthesis
r936	Acyl-ACP-hydrolase	C40ACP[c] + H2O[c] -> ACP[c] + C40[c]		0	Inf	0	Fatty acid synthesis
r937	Acyl-ACP-hydrolase	C60ACP[c] + H2O[c] -> ACP[c] + C60[c]		0	Inf	0	Fatty acid synthesis
r938	Acyl-ACP-hydrolase	C80ACP[c] + H2O[c] -> ACP[c] + C80[c] + H[c]		0	Inf	0	Fatty acid synthesis
r939	Acyl-ACP-hydrolase	C100ACP[c] + H2O[c] -> ACP[c] + C100[c]		0	Inf	0	Fatty acid synthesis
r940	Acyl-ACP-hydrolase	C120ACP[c] + H2O[c] -> ACP[c] + C120[c]		0	Inf	0	Fatty acid synthesis
r941	Acyl-ACP-hydrolase	C140ACP[c] + H2O[c] -> ACP[c] + C140[c]		0	Inf	0	Fatty acid synthesis
r942	Acyl-ACP-hydrolase	C141ACP[c] + H2O[c] -> ACP[c] + C141[c]		0	Inf	0	Fatty acid synthesis
r943	Acyl-ACP-hydrolase	C150ACP[c] + H2O[c] -> ACP[c] + C150[c]		0	Inf	0	Fatty acid synthesis
r944	Acyl-ACP-hydrolase	C160ACP[c] + H2O[c] -> ACP[c] + C160[c]		0	Inf	0	Fatty acid synthesis
r945	Acyl-ACP-hydrolase	C161ACP[c] + H2O[c] -> ACP[c] + C161[c]		0	Inf	0	Fatty acid synthesis
r946	Acyl-ACP-hydrolase	C162ACP[c] + H2O[c] -> ACP[c] + C162[c]		0	Inf	0	Fatty acid synthesis
r947	Acyl-ACP-hydrolase	C170ACP[c] + H2O[c] -> ACP[c] + C170[c]		0	Inf	0	Fatty acid synthesis
r987	Acyl-ACP-hydrolase	C171ACP[c] + H2O[c] -> ACP[c] + C171[c]		0	Inf	0	Fatty acid synthesis
r948	Acyl-ACP-hydrolase	C180ACP[c] + H2O[c] -> ACP[c] + C180[c]		0	Inf	0	Fatty acid synthesis
r949	Acyl-ACP-hydrolase	C181ACP[c] + H2O[c] -> ACP[c] + C181[c]		0	Inf	0	Fatty acid synthesis
r950	Acyl-ACP-hydrolase	C182ACP[c] + H2O[c] -> ACP[c] + C182[c] + H[c]		0	Inf	0	Fatty acid synthesis
r951	Acyl-ACP-hydrolase	C183ACP[c] + H2O[c] -> ACP[c] + C183[c] + H[c]		0	Inf	0	Fatty acid synthesis
r952	Acyl-ACP-hydrolase	C190ACP[c] + H2O[c] -> ACP[c] + C190[c]		0	Inf	0	Fatty acid synthesis
r953	Acyl-ACP-hydrolase	C191ACP[c] + H2O[c] -> ACP[c] + C191[c]		0	Inf	0	Fatty acid synthesis
r954	Acyl-ACP-hydrolase	C192ACP[c] + H2O[c] -> ACP[c] + C192[c]		0	Inf	0	Fatty acid synthesis
r955	Acyl-ACP-hydrolase	C200ACP[c] + H2O[c] -> ACP[c] + C200[c]		0	Inf	0	Fatty acid synthesis
r827	Artificial reaction for TGDMIPC	0.25 CLCDPDGm[m] + 0.25 PCCDPDG[c] + 0.25 PECDPDG[c] + 0.25 PSCDPDG[c] -> CDPDG[c]		0	Inf	0	Phosphatidylinositol biosynthesis
r842	Artificial reaction	0.25 CERB1A[c] + 0.25 CERB1B[c] + 0.25 CERB1C[c] + 0.25 CERB1D[c] -> CERB1[c]		0	Inf	0	Biosynthesis of cerebrin1
r847	Artificial reaction	0.25 CERB2A[c] + 0.25 CERB2B[c] + 0.25 CERB2C[c] + 0.25 CERB2D[c] -> CERB2[c]		0	Inf	0	Biosynthesis of cerebrin1
r850	Artifical reaction	0.5 GALCERA[c] + 0.5 GALCERB[c] -> GALCER[c]		0	Inf	0	Biosynthesis of galactocerebroside
r855	IPC synthase, mannosyl diphosphorylinositol ceramide synthase	CERB2[c] + PINS[c] -> H2O[c] + IPC[c]		0	Inf	0	Biosynthesis of GPSLG
r889	Acylglycerol lipase	H2O[c] + SEMAG[c] -> 0.074 C160[c] + 0.222 C181[c] + 0.704 C182[c] + GL[c]		0	Inf	0	Ergosterolester metabolism
r896	UDPgalactose:1,2-diacylglycerol 3-beta-D-galactosyltransferase	DAGLY[c] + UDPGAL[c] -> MGDG[c] + UDP[c]		0	Inf	0	Glycolipid metabolism
r897	Galactolipid galactosyltransferase	MGDG[c] + UDPGAL[c] -> DGDG[c] + UDP[c]		0	Inf	0	Glycolipid metabolism
r898	lipid galactosyltransferase	C181COA[c] + H2O[c] + UDPG[c] -> COA[c] + MGC181[c] + UDP[c]		0	Inf	0	Glycolipid metabolism
NE7	Keto-enol tautomerie	TOLUEE[c] -> TOLUEK[c]		0	Inf	0	Biosynthesis of lanosterol
r2005	Prenyltransferase	FPP[c] + TOLUEK[c] -> 7DEACYANUA[c] + PPI[c]	An16g02750 or An10g00130	0	Inf	0	Biosynthesis of lanosterol
r1266	Artifical protein synthesis reaction	0.951 ALA[c] + 0.307 ARG[c] + 0.366 ASN[c] + 0.644 ASP[c] + 40.39 ATP[c] + 0.146 CYS[c] + 0.249 GLN[c] + 0.38 GLU[c] + 0.687 GLY[c] + 0.059 HIS[c] + 0.351 ILE[c] + 0.702 LEU[c] + 0.19 LYS[c] + 0.044 MET[c] + 0.322 PHE[c] + 0.322 PRO[c] + 1.272 SER[c] + 1.082 THR[c] + 0.278 TRP[c] + 0.395 TYR[c] + 0.614 VAL[c] -> 40.39 ADP[c] + GAMYLe[e] + 40.49 PI[c]		0	Inf	0	Artifical protein synthesis reaction
r1265	Artifical protein synthesis reaction	0.622 ALA[c] + 0.226 ARG[c] + 0.452 ASN[c] + 0.773 ASP[c] + 39.37 ATP[c] + 0.17 CYS[c] + 0.283 GLN[c] + 0.32 GLU[c] + 0.754 GLY[c] + 0.132 HIS[c] + 0.509 ILE[c] + 0.716 LEU[c] + 0.189 LYS[c] + 0.151 MET[c] + 0.264 PHE[c] + 0.358 PRO[c] + 1.018 SER[c] + 0.716 THR[c] + 0.207 TRP[c] + 0.66 TYR[c] + 0.603 VAL[c] -> AAMYLe[e] + 39.37 ADP[c] + 39.37 PI[c]		0	Inf	0	Artifical protein synthesis reaction
r904	choline sulfotransferase	CHO[c] + PAPS[c] -> CHOSLF[c] + H[c] + PAP[c]		0	Inf	0	Inorganic metabolism
r908	Non enzymatic reaction	NH4[c] -> H[c] + NH3[c]		0	Inf	0	Glucose metabolism and central pathway
r910	Allophanate hydrolase	H2O[c] + UREAC[c] -> 2 CO2[c] + 2 NH3[c]		0	Inf	0	Inorganic metabolism
RNApolym	DNA-directed RNA polymerase	0.773 AMP[c] + 7.423 ATP[c] + 0.773 CMP[c] + 0.931 GMP[c] + 4.33 H2O[c] + 0.616 UMP[c] -> 7.424 ADP[c] + 7.424 PI[c] + RNA[c]	An01g07250 and An02g11470 and An13g00280 and An15g05780 and An01g02200 and An01g04380 and An01g05740 and An01g11950 and An01g12710 and An02g01800 and An02g05460 and An02g11440 and An08g07050 and An09g04100 and An11g01770 and An11g09370 and An12g00720 and An12g00780 and An12g03900 and An15g00700 and An16g07430	0	Inf	0	Cell growth
DNApolym	DNA-directed DNA polymerase	11.019 ATP[c] + 0.794 DAMP[c] + 0.826 DCMP[c] + 0.826 DGMP[c] + 0.794 DTMP[c] + 7.778 H2O[c] -> 11.019 ADP[c] + DNA[c] + 11.019 PI[c]	(An11g11300 and An08g06940 and An11g11310) or An08g06960 or An02g02510 or An02g14830 or An04g02280 or An08g02440 or An11g00720 or An11g09550 or An14g06200 or An15g07150 or An16g03060	0	Inf	0	Cell growth
Cellwall	Artificial reaction	2.726 13GLUCAN[c] + 0.389 14GLUCAN[c] + 1.623 CHIT[c] + 0.043 GAG[c] + 0.381 GGM[c] + 0.254 NIG[c] + 0.337 PSNIG[c] -> CELLWALL[c]		0	Inf	0	Biosynthesis of cerebrin1
Lipidsassemb	Artificial reaction	0.000223 C140[c] + 0.00148 C160[c] + 0.000245 C180[c] + 0.001678 C181[c] + 0.001664 C182[c] + 4.7e-05 C183[c] + 3e-05 CERB1[c] + 3.1e-05 CERB2[c] + 0.001746 CLm[m] + 0.001009 DAGLY[c] + 0.007859 DGDG[c] + 0.010038 ERGOSE[c] + 0.034062 ERGOST[c] + 2.5e-05 GALCER[c] + 2.4e-05 GLUCER1[c] + 2.4e-05 GLUCER2[c] + 0.008912 MAGLY[c] + 0.012374 MGC181[c] + 0.030053 MGDG[c] + 0.015312 PC[c] + 0.034807 PE[c…		0	Inf	0	Biosynthesis of cerebrin1
Pool	Artificial reaction	0.01 AOL[c] + 0.013 CIT[c] + 0.3 EOL[c] + 7e-05 FUM[c] + 0.46 GL[c] + 0.00039 ICIT[c] + 0.00065 MAL[c] + 0.18 MNT[c] + 0.00018 NADH[c] + 8e-05 NADPH[c] + 0.00014 NADP[c] + 0.0017 NAD[c] + 0.00091 SUCC[c] + 0.04 TRE[c] -> POOL[c]		0	Inf	0	Biosynthesis of cerebrin1
GROWTH	Artificial reaction	61 ATP[c] + 0.38 CELLWALL[c] + 0.00244 DNA[c] + 61 H2O[c] + LIPIDS[c] + POOL[c] + 0.263 Protein[n] + 0.01814 RNA[c] -> 61 ADP[c] + BIOMASS[c] + 61 PI[c]		0	Inf	0	Biosynthesis of cerebrin1
m_ATP	Artificial reaction	ATP[c] + H2O[c] -> ADP[c] + PI[c]		0	Inf	0	Biosynthesis of cerebrin1
r1092	R_r1092	CO2e[e] -> CO2[c]		0	Inf	0	transport
r1093	R_r1093	H2Oe[e] -> H2O[c]		0	Inf	0	transport
r1094	R_r1094	O2e[e] -> O2[c]		0	Inf	0	transport
r1091	R_r1091	H2O2e[e] -> H2O2[c]		0	Inf	0	transport
r1071	R_r1071	ETHe[e] -> ETH[c]		0	Inf	0	transport
r1141	R_r1141	METHOLe[e] -> METHOL[c]		0	Inf	0	transport
r1142	R_r1142	FORe[e] -> FOR[c]		0	Inf	0	transport
r1066	R_r1066	LACe[e] -> LAC[c]		0	Inf	0	transport
r1065	R_r1065	LLACe[e] -> LLAC[c]		0	Inf	0	transport
r1150	R_r1150	H2O[c] -> H2Om[m]		0	Inf	0	transport
r1153	R_r1153	O2[c] -> O2m[m]		0	Inf	0	transport
r1152	R_r1152	CO2[c] -> CO2m[m]		0	Inf	0	transport
r1151	R_r1151	NH3[c] -> NH3m[m]		0	Inf	0	transport
r1149	R_r1149	ETH[c] -> ETHm[m]		0	Inf	0	transport
r1148	R_r1148	ACAL[c] -> ACALm[m]		0	Inf	0	transport
r1147	R_r1147	AC[c] -> ACm[m]		0	Inf	0	transport
r1014	R_r1014	C40e[e] -> C40[c]		0	Inf	0	transport
r1015	R_r1015	C60e[e] -> C60[c]		0	Inf	0	transport
r1016	R_r1016	C80e[e] -> C80[c]		0	Inf	0	transport
r1017	R_r1017	C100e[e] -> C100[c]		0	Inf	0	transport
r1018	R_r1018	C120e[e] -> C120[c]		0	Inf	0	transport
r1019	R_r1019	C140e[e] -> C140[c]		0	Inf	0	transport
r1020	R_r1020	C141e[e] -> C141[c]		0	Inf	0	transport
r1021	R_r1021	C150e[e] -> C150[c]		0	Inf	0	transport
r1022	R_r1022	C160e[e] -> C160[c]		0	Inf	0	transport
r1023	R_r1023	C161e[e] -> C161[c]		0	Inf	0	transport
r1024	R_r1024	C162e[e] -> C162[c]		0	Inf	0	transport
r1025	R_r1025	C170e[e] -> C170[c]		0	Inf	0	transport
r1026	R_r1026	C171e[e] -> C171[c]		0	Inf	0	transport
r1027	R_r1027	C180e[e] -> C180[c]		0	Inf	0	transport
r1028	R_r1028	C181e[e] -> C181[c]		0	Inf	0	transport
r1029	R_r1029	C182e[e] -> C182[c]		0	Inf	0	transport
r1030	R_r1030	C183e[e] -> C183[c]		0	Inf	0	transport
r1031	R_r1031	C190e[e] -> C190[c]		0	Inf	0	transport
r1032	R_r1032	C191e[e] -> C191[c]		0	Inf	0	transport
r1033	R_r1033	C192e[e] -> C192[c]		0	Inf	0	transport
r1034	R_r1034	C200e[e] -> C200[c]		0	Inf	0	transport
r1124	ATP permease	ATPe[e] -> ATP[c]		0	Inf	0	transport
r1123	AMP permease	AMPe[e] -> AMP[c]		0	Inf	0	transport
r1121	Uridine permease	URIe[e] -> URI[c]		0	Inf	0	transport
r1126	Nicotinate permease	NICAe[e] -> NICA[c]		0	Inf	0	transport
r1127	Nicotinamide permease	NICDe[e] -> NICD[c]		0	Inf	0	transport
r1122	Xanthine permease	XANe[e] -> XAN[c]		0	Inf	0	transport
r1128	L-Kynurenine permease	KYNe[e] -> KYN[c]		0	Inf	0	transport
r1214	R_r1214	3CPYRDe[e] -> 3CPYRD[c]		0	Inf	0	transport
r1182	Anthranilate transporter	ANe[e] -> AN[c]		0	Inf	0	transport
r1074	Phenylacetate transporter	PHACe[e] -> PHAC[c]		0	Inf	0	transport
r1076	Mandelate-transporter	DMANDe[e] -> DMAND[c]		0	Inf	0	transport
r1075	Mandelate-transporter	LMANDe[e] -> LMAND[c]		0	Inf	0	transport
r1073	R_r1073	PHALe[e] -> PHAL[c]		0	Inf	0	transport
r1078	benzoate transporter	BAe[e] -> BA[c]		0	Inf	0	transport
r1077	R_r1077	BNe[e] -> BN[c]		0	Inf	0	transport
r1084	R_r1084	DHSKe[e] -> DHSK[c]		0	Inf	0	transport
r1082	salicylate transporter	SALIe[e] -> SALI[c]		0	Inf	0	transport
r1072	R_r1072	PHPYRe[e] -> PHPYR[c]		0	Inf	0	transport
r1079	R_r1079	BAMNe[e] -> BAMN[c]		0	Inf	0	transport
r1083	R_r1083	RESe[e] -> RES[c]		0	Inf	0	transport
r1272	R_r1272	COUMe[e] -> COUM[c]		0	Inf	0	transport
r1197	R_r1197	DMTe[e] -> DMT[c]		0	Inf	0	transport
r1198	R_r1198	TPHTHe[e] -> TPHTH[c]		0	Inf	0	transport
r1199	R_r1199	PCCe[e] -> PCC[c]		0	Inf	0	transport
r1204	R_r1204	FERe[e] -> FER[c]		0	Inf	0	transport
r1205	R_r1205	VANe[e] -> VAN[c]		0	Inf	0	transport
r1209	R_r1209	INDe[e] -> IND[c]		0	Inf	0	transport
r1212	R_r1212	3HBAe[e] -> 3HBA[c]		0	Inf	0	transport
r1190	R_r1190	BUTN[c] -> BUTNe[e]		0	Inf	0	transport
r1223	R_r1223	PENN[c] -> PENNe[e]		0	Inf	0	transport
r1087	R_r1087	NH3e[e] -> NH3[c]		0	Inf	0	transport
r1088	R_r1088	H2SO3e[e] -> H2SO3[c]		0	Inf	0	transport
r1089	Choline sulphate permease	CHOSLFe[e] -> CHOSLF[c]		0	Inf	0	transport
r1118	R_r1118	DTBe[e] -> DTB[c]		0	Inf	0	transport
r1012	Ochratoxin A exporter	OTA[c] -> OTAe[e]		0	Inf	0	transport
r1300	R_r1300	GLYNe[e] -> GLYN[c]		0	Inf	0	transport
r1144	R_r1144	LACTe[e] -> LACT[c]		0	Inf	0	transport
r1046	R_r1046	bDGLCe[e] -> bDGLC[c]		0	Inf	0	transport
r1039	R_r1039	IDOLe[e] -> IDOL[c]		0	Inf	0	transport
r1040	R_r1040	SORe[e] -> SOR[c]		0	Inf	0	transport
r1052	R_r1052	ARABe[e] -> ARAB[c]		0	Inf	0	transport
r1049	R_r1049	RIBe[e] -> RIB[c]		0	Inf	0	transport
r1051	R_r1051	RLe[e] -> RL[c]		0	Inf	0	transport
r1055	R_r1055	XULe[e] -> XUL[c]		0	Inf	0	transport
r1056	R_r1056	LXULe[e] -> LXUL[c]		0	Inf	0	transport
r1062	R_r1062	Ee[e] -> E[c]		0	Inf	0	transport
r1060	R_r1060	EUe[e] -> EU[c]		0	Inf	0	transport
r1061	R_r1061	EOLe[e] -> EOL[c]		0	Inf	0	transport
r1053	R_r1053	AOLe[e] -> AOL[c]		0	Inf	0	transport
r1058	R_r1058	LAOLe[e] -> LAOL[c]		0	Inf	0	transport
r1050	R_r1050	RIBOLe[e] -> RIBOL[c]		0	Inf	0	transport
r1057	R_r1057	XOLe[e] -> XOL[c]		0	Inf	0	transport
r1038	R_r1038	GALOLe[e] -> GALOL[c]		0	Inf	0	transport
r1042	R_r1042	SOTe[e] -> SOT[c]		0	Inf	0	transport
r1139	R_r1139	MALe[e] -> MAL[c]		0	Inf	0	transport
r1138	R_r1138	AKGe[e] -> AKG[c]		0	Inf	0	transport
r1137	R_r1137	ACOe[e] -> ACO[c]		0	Inf	0	transport
r1134	R_r1134	CITe[e] -> CIT[c]		0	Inf	0	transport
r1136	R_r1136	FUMe[e] -> FUM[c]		0	Inf	0	transport
r1135	R_r1135	ICITe[e] -> ICIT[c]		0	Inf	0	transport
r1140	R_r1140	OXALe[e] -> OXAL[c]		0	Inf	0	transport
r1132	R_r1132	OAe[e] -> OA[c]		0	Inf	0	transport
r1131	R_r1131	PYRe[e] -> PYR[c]		0	Inf	0	transport
r1130	R_r1130	SUCCe[e] -> SUCC[c]		0	Inf	0	transport
r1036	R_r1036	GALNTe[e] -> GALNT[c]		0	Inf	0	transport
r1045	R_r1045	GLCNTe[e] -> GLCNT[c]		0	Inf	0	transport
r1179	R_r1179	GLCUNTe[e] -> GLCUNT[c]		0	Inf	0	transport
r1063	R_r1063	TARe[e] -> TAR[c]		0	Inf	0	transport
r1067	R_r1067	PROPe[e] -> PROP[c]		0	Inf	0	transport
r1096	R_r1096	QTe[e] -> QT[c]		0	Inf	0	transport
r1097	R_r1097	SMEe[e] -> SME[c]		0	Inf	0	transport
r1098	R_r1098	GLYe[e] -> GLY[c]		0	Inf	0	transport
r1099	R_r1099	ALAe[e] -> ALA[c]		0	Inf	0	transport
r1100	R_r1100	bALAe[e] -> bALA[c]		0	Inf	0	transport
r1101	R_r1101	ARGe[e] -> ARG[c]		0	Inf	0	transport
r1102	R_r1102	ASNe[e] -> ASN[c]		0	Inf	0	transport
r1104	R_r1104	CYSe[e] -> CYS[c]		0	Inf	0	transport
r1106	R_r1106	GLNe[e] -> GLN[c]		0	Inf	0	transport
r1107	R_r1107	HISe[e] -> HIS[c]		0	Inf	0	transport
r1108	R_r1108	ILEe[e] -> ILE[c]		0	Inf	0	transport
r1109	R_r1109	LEUe[e] -> LEU[c]		0	Inf	0	transport
r1110	R_r1110	LYSe[e] -> LYS[c]		0	Inf	0	transport
r1112	R_r1112	PHEe[e] -> PHE[c]		0	Inf	0	transport
r1114	R_r1114	SERe[e] -> SER[c]		0	Inf	0	transport
r1115	R_r1115	THRe[e] -> THR[c]		0	Inf	0	transport
r1080	R_r1080	TRPe[e] -> TRP[c]		0	Inf	0	transport
r1116	R_r1116	TYRe[e] -> TYR[c]		0	Inf	0	transport
r1117	R_r1117	VALe[e] -> VAL[c]		0	Inf	0	transport
r1184	R_r1184	CITRe[e] -> CITR[c]		0	Inf	0	transport
r1187	R_r1187	ORNe[e] -> ORN[c]		0	Inf	0	transport
r1068	R_r1068	PROPALe[e] -> PROPAL[c]		0	Inf	0	transport
r1070	R_r1070	ACALe[e] -> ACAL[c]		0	Inf	0	transport
r1181	R_r1181	UREA[c] -> UREAm[m]		0	Inf	0	transport
r1170	R_r1170	ACOm[m] + MAL[c] -> ACO[c] + MALm[m]		0	Inf	0	transport
r1171	R_r1171	ICITm[m] + MAL[c] -> ICIT[c] + MALm[m]		0	Inf	0	transport
r1176	R_r1176	ICIT[c] -> ICITm[m]		0	Inf	0	transport
r1168	R_r1168	FOR[c] -> FORm[m]		0	Inf	0	transport
r1167	R_r1167	METTHF[c] -> METTHFm[m]		0	Inf	0	transport
r1177	R_r1177	CAP[c] -> CAPm[m]		0	Inf	0	transport
r1155	R_r1155	3OA[c] -> 3OAm[m]		0	Inf	0	transport
r1186	R_r1186	GABA[c] -> GABAm[m]		0	Inf	0	transport
r1133	R_r1133	GLX[c] -> GLXm[m]		0	Inf	0	transport
r1191	R_r1191	PROPm[m] -> PROP[c]		0	Inf	0	transport
r1158	R_r1158	THRm[m] -> THR[c]		0	Inf	0	transport
r1159	R_r1159	ARGm[m] -> ARG[c]		0	Inf	0	transport
r1160	R_r1160	ASPm[m] -> ASP[c]		0	Inf	0	transport
r1161	R_r1161	LEUm[m] -> LEU[c]		0	Inf	0	transport
r1162	R_r1162	ILEm[m] -> ILE[c]		0	Inf	0	transport
r1164	R_r1164	VALm[m] -> VAL[c]		0	Inf	0	transport
r1165	R_r1165	LYSm[m] -> LYS[c]		0	Inf	0	transport
r1183	R_r1183	CITR[c] -> CITRm[m]		0	Inf	0	transport
BOUNDARY_345THBe	R_BOUNDARY_345THBe	345THBe[e] ->		0	Inf	0	Exchange reaction
BOUNDARY_3CPYRDe	R_BOUNDARY_3CPYRDe	3CPYRDe[e] ->		0	Inf	0	Exchange reaction
BOUNDARY_3HBAe	R_BOUNDARY_3HBAe	3HBAe[e] ->		0	Inf	0	Exchange reaction
BOUNDARY_AAMYLe	R_BOUNDARY_AAMYLe	AAMYLe[e] ->		0	Inf	0	Exchange reaction
BOUNDARY_ACALe	R_BOUNDARY_ACALe	ACALe[e] ->		0	Inf	0	Exchange reaction
BOUNDARY_ACe	R_BOUNDARY_ACe	ACe[e] ->		0	Inf	0	Exchange reaction
BOUNDARY_ACOe	R_BOUNDARY_ACOe	ACOe[e] ->		0	Inf	0	Exchange reaction
BOUNDARY_ADe	R_BOUNDARY_ADe	ADe[e] ->		0	Inf	0	Exchange reaction
BOUNDARY_AKGe	R_BOUNDARY_AKGe	AKGe[e] ->		0	Inf	0	Exchange reaction
BOUNDARY_ALAe	R_BOUNDARY_ALAe	ALAe[e] ->		0	Inf	0	Exchange reaction
BOUNDARY_AMPe	R_BOUNDARY_AMPe	AMPe[e] ->		0	Inf	0	Exchange reaction
BOUNDARY_ANe	R_BOUNDARY_ANe	ANe[e] ->		0	Inf	0	Exchange reaction
BOUNDARY_AOLe	R_BOUNDARY_AOLe	AOLe[e] ->		0	Inf	0	Exchange reaction
BOUNDARY_ARABe	R_BOUNDARY_ARABe	ARABe[e] ->		0	Inf	0	Exchange reaction
BOUNDARY_ARGe	R_BOUNDARY_ARGe	ARGe[e] ->		0	Inf	0	Exchange reaction
BOUNDARY_ASNe	R_BOUNDARY_ASNe	ASNe[e] ->		0	Inf	0	Exchange reaction
BOUNDARY_ASPe	R_BOUNDARY_ASPe	ASPe[e] ->		0	Inf	0	Exchange reaction
BOUNDARY_ATNe	R_BOUNDARY_ATNe	ATNe[e] ->		0	Inf	0	Exchange reaction
BOUNDARY_ATPe	R_BOUNDARY_ATPe	ATPe[e] ->		0	Inf	0	Exchange reaction
BOUNDARY_ATTe	R_BOUNDARY_ATTe	ATTe[e] ->		0	Inf	0	Exchange reaction
BOUNDARY_BAe	R_BOUNDARY_BAe	BAe[e] ->		0	Inf	0	Exchange reaction
BOUNDARY_bALAe	R_BOUNDARY_bALAe	bALAe[e] ->		0	Inf	0	Exchange reaction
BOUNDARY_BAMNe	R_BOUNDARY_BAMNe	BAMNe[e] ->		0	Inf	0	Exchange reaction
BOUNDARY_bDGLCe	R_BOUNDARY_bDGLCe	bDGLCe[e] ->		0	Inf	0	Exchange reaction
BOUNDARY_BNe	R_BOUNDARY_BNe	BNe[e] ->		0	Inf	0	Exchange reaction
BOUNDARY_BTe	R_BOUNDARY_BTe	BTe[e] ->		0	Inf	0	Exchange reaction
BOUNDARY_BUTNe	R_BOUNDARY_BUTNe	BUTNe[e] ->		0	Inf	0	Exchange reaction
BOUNDARY_C100e	R_BOUNDARY_C100e	C100e[e] ->		0	Inf	0	Exchange reaction
BOUNDARY_C120e	R_BOUNDARY_C120e	C120e[e] ->		0	Inf	0	Exchange reaction
BOUNDARY_C140e	R_BOUNDARY_C140e	C140e[e] ->		0	Inf	0	Exchange reaction
BOUNDARY_C141e	R_BOUNDARY_C141e	C141e[e] ->		0	Inf	0	Exchange reaction
BOUNDARY_C150e	R_BOUNDARY_C150e	C150e[e] ->		0	Inf	0	Exchange reaction
BOUNDARY_C160e	R_BOUNDARY_C160e	C160e[e] ->		0	Inf	0	Exchange reaction
BOUNDARY_C161e	R_BOUNDARY_C161e	C161e[e] ->		0	Inf	0	Exchange reaction
BOUNDARY_C162e	R_BOUNDARY_C162e	C162e[e] ->		0	Inf	0	Exchange reaction
BOUNDARY_C170e	R_BOUNDARY_C170e	C170e[e] ->		0	Inf	0	Exchange reaction
BOUNDARY_C171e	R_BOUNDARY_C171e	C171e[e] ->		0	Inf	0	Exchange reaction
BOUNDARY_C180e	R_BOUNDARY_C180e	C180e[e] ->		0	Inf	0	Exchange reaction
BOUNDARY_C181e	R_BOUNDARY_C181e	C181e[e] ->		0	Inf	0	Exchange reaction
BOUNDARY_C182e	R_BOUNDARY_C182e	C182e[e] ->		0	Inf	0	Exchange reaction
BOUNDARY_C183e	R_BOUNDARY_C183e	C183e[e] ->		0	Inf	0	Exchange reaction
BOUNDARY_C190e	R_BOUNDARY_C190e	C190e[e] ->		0	Inf	0	Exchange reaction
BOUNDARY_C191e	R_BOUNDARY_C191e	C191e[e] ->		0	Inf	0	Exchange reaction
BOUNDARY_C192e	R_BOUNDARY_C192e	C192e[e] ->		0	Inf	0	Exchange reaction
BOUNDARY_C200e	R_BOUNDARY_C200e	C200e[e] ->		0	Inf	0	Exchange reaction
BOUNDARY_C40e	R_BOUNDARY_C40e	C40e[e] ->		0	Inf	0	Exchange reaction
BOUNDARY_C60e	R_BOUNDARY_C60e	C60e[e] ->		0	Inf	0	Exchange reaction
BOUNDARY_C80e	R_BOUNDARY_C80e	C80e[e] ->		0	Inf	0	Exchange reaction
BOUNDARY_cAMPe	R_BOUNDARY_cAMPe	cAMPe[e] ->		0	Inf	0	Exchange reaction
BOUNDARY_CELLOBe	R_BOUNDARY_CELLOBe	CELLOBe[e] ->		0	Inf	0	Exchange reaction
BOUNDARY_CHOSLFe	R_BOUNDARY_CHOSLFe	CHOSLFe[e] ->		0	Inf	0	Exchange reaction
BOUNDARY_CITe	R_BOUNDARY_CITe	CITe[e] ->		0	Inf	0	Exchange reaction
BOUNDARY_CITRe	R_BOUNDARY_CITRe	CITRe[e] ->		0	Inf	0	Exchange reaction
BOUNDARY_CO2e	R_BOUNDARY_CO2e	CO2e[e] ->		0	Inf	0	Exchange reaction
BOUNDARY_COUMe	R_BOUNDARY_COUMe	COUMe[e] ->		0	Inf	0	Exchange reaction
BOUNDARY_CYSe	R_BOUNDARY_CYSe	CYSe[e] ->		0	Inf	0	Exchange reaction
BOUNDARY_DGLCe	R_BOUNDARY_DGLCe	DGLCe[e] ->		0	Inf	0	Exchange reaction
BOUNDARY_DHSKe	R_BOUNDARY_DHSKe	DHSKe[e] ->		0	Inf	0	Exchange reaction
BOUNDARY_DMANDe	R_BOUNDARY_DMANDe	DMANDe[e] ->		0	Inf	0	Exchange reaction
BOUNDARY_DMTe	R_BOUNDARY_DMTe	DMTe[e] ->		0	Inf	0	Exchange reaction
BOUNDARY_DTBe	R_BOUNDARY_DTBe	DTBe[e] ->		0	Inf	0	Exchange reaction
BOUNDARY_Ee	R_BOUNDARY_Ee	Ee[e] ->		0	Inf	0	Exchange reaction
BOUNDARY_EOLe	R_BOUNDARY_EOLe	EOLe[e] ->		0	Inf	0	Exchange reaction
BOUNDARY_ETHe	R_BOUNDARY_ETHe	ETHe[e] ->		0	Inf	0	Exchange reaction
BOUNDARY_EUe	R_BOUNDARY_EUe	EUe[e] ->		0	Inf	0	Exchange reaction
BOUNDARY_FERe	R_BOUNDARY_FERe	FERe[e] ->		0	Inf	0	Exchange reaction
BOUNDARY_FORe	R_BOUNDARY_FORe	FORe[e] ->		0	Inf	0	Exchange reaction
BOUNDARY_FRUe	R_BOUNDARY_FRUe	FRUe[e] ->		0	Inf	0	Exchange reaction
BOUNDARY_FUMe	R_BOUNDARY_FUMe	FUMe[e] ->		0	Inf	0	Exchange reaction
BOUNDARY_GABAe	R_BOUNDARY_GABAe	GABAe[e] ->		0	Inf	0	Exchange reaction
BOUNDARY_GALNTe	R_BOUNDARY_GALNTe	GALNTe[e] ->		0	Inf	0	Exchange reaction
BOUNDARY_GALOLe	R_BOUNDARY_GALOLe	GALOLe[e] ->		0	Inf	0	Exchange reaction
BOUNDARY_GALUNTe	R_BOUNDARY_GALUNTe	GALUNTe[e] ->		0	Inf	0	Exchange reaction
BOUNDARY_GAMYLe	R_BOUNDARY_GAMYLe	GAMYLe[e] ->		0	Inf	0	Exchange reaction
BOUNDARY_GLACe	R_BOUNDARY_GLACe	GLACe[e] ->		0	Inf	0	Exchange reaction
BOUNDARY_GLCe	R_BOUNDARY_GLCe	GLCe[e] ->		0	Inf	0	Exchange reaction
BOUNDARY_GLCN15LACe	R_BOUNDARY_GLCN15LACe	GLCN15LACe[e] ->		0	Inf	0	Exchange reaction
BOUNDARY_GLCNTe	R_BOUNDARY_GLCNTe	GLCNTe[e] ->		0	Inf	0	Exchange reaction
BOUNDARY_GLCUNTe	R_BOUNDARY_GLCUNTe	GLCUNTe[e] ->		0	Inf	0	Exchange reaction
BOUNDARY_GLe	R_BOUNDARY_GLe	GLe[e] ->		0	Inf	0	Exchange reaction
BOUNDARY_GLNe	R_BOUNDARY_GLNe	GLNe[e] ->		0	Inf	0	Exchange reaction
BOUNDARY_GLUe	R_BOUNDARY_GLUe	GLUe[e] ->		0	Inf	0	Exchange reaction
BOUNDARY_GLYe	R_BOUNDARY_GLYe	GLYe[e] ->		0	Inf	0	Exchange reaction
BOUNDARY_GLYNe	R_BOUNDARY_GLYNe	GLYNe[e] ->		0	Inf	0	Exchange reaction
BOUNDARY_He	R_BOUNDARY_He	He[e] ->		0	Inf	0	Exchange reaction
BOUNDARY_H2O2e	R_BOUNDARY_H2O2e	H2O2e[e] ->		0	Inf	0	Exchange reaction
BOUNDARY_H2Oe	R_BOUNDARY_H2Oe	H2Oe[e] ->		0	Inf	0	Exchange reaction
BOUNDARY_H2SO3e	R_BOUNDARY_H2SO3e	H2SO3e[e] ->		0	Inf	0	Exchange reaction
BOUNDARY_HISe	R_BOUNDARY_HISe	HISe[e] ->		0	Inf	0	Exchange reaction
BOUNDARY_HNO3e	R_BOUNDARY_HNO3e	HNO3e[e] ->		0	Inf	0	Exchange reaction
BOUNDARY_HYXNe	R_BOUNDARY_HYXNe	HYXNe[e] ->		0	Inf	0	Exchange reaction
BOUNDARY_ICITe	R_BOUNDARY_ICITe	ICITe[e] ->		0	Inf	0	Exchange reaction
BOUNDARY_IDOLe	R_BOUNDARY_IDOLe	IDOLe[e] ->		0	Inf	0	Exchange reaction
BOUNDARY_ILEe	R_BOUNDARY_ILEe	ILEe[e] ->		0	Inf	0	Exchange reaction
BOUNDARY_INDe	R_BOUNDARY_INDe	INDe[e] ->		0	Inf	0	Exchange reaction
BOUNDARY_KYNe	R_BOUNDARY_KYNe	KYNe[e] ->		0	Inf	0	Exchange reaction
BOUNDARY_LACe	R_BOUNDARY_LACe	LACe[e] ->		0	Inf	0	Exchange reaction
BOUNDARY_LACTe	R_BOUNDARY_LACTe	LACTe[e] ->		0	Inf	0	Exchange reaction
BOUNDARY_LAOLe	R_BOUNDARY_LAOLe	LAOLe[e] ->		0	Inf	0	Exchange reaction
BOUNDARY_LARABe	R_BOUNDARY_LARABe	LARABe[e] ->		0	Inf	0	Exchange reaction
BOUNDARY_LEUe	R_BOUNDARY_LEUe	LEUe[e] ->		0	Inf	0	Exchange reaction
BOUNDARY_LLACe	R_BOUNDARY_LLACe	LLACe[e] ->		0	Inf	0	Exchange reaction
BOUNDARY_LMANDe	R_BOUNDARY_LMANDe	LMANDe[e] ->		0	Inf	0	Exchange reaction
BOUNDARY_LXULe	R_BOUNDARY_LXULe	LXULe[e] ->		0	Inf	0	Exchange reaction
BOUNDARY_LYSe	R_BOUNDARY_LYSe	LYSe[e] ->		0	Inf	0	Exchange reaction
BOUNDARY_MALe	R_BOUNDARY_MALe	MALe[e] ->		0	Inf	0	Exchange reaction
BOUNDARY_MANe	R_BOUNDARY_MANe	MANe[e] ->		0	Inf	0	Exchange reaction
BOUNDARY_MELIe	R_BOUNDARY_MELIe	MELIe[e] ->		0	Inf	0	Exchange reaction
BOUNDARY_METe	R_BOUNDARY_METe	METe[e] ->		0	Inf	0	Exchange reaction
BOUNDARY_METHOLe	R_BOUNDARY_METHOLe	METHOLe[e] ->		0	Inf	0	Exchange reaction
BOUNDARY_MLTe	R_BOUNDARY_MLTe	MLTe[e] ->		0	Inf	0	Exchange reaction
BOUNDARY_MNTe	R_BOUNDARY_MNTe	MNTe[e] ->		0	Inf	0	Exchange reaction
BOUNDARY_NH3e	R_BOUNDARY_NH3e	NH3e[e] ->		0	Inf	0	Exchange reaction
BOUNDARY_NICAe	R_BOUNDARY_NICAe	NICAe[e] ->		0	Inf	0	Exchange reaction
BOUNDARY_NICDe	R_BOUNDARY_NICDe	NICDe[e] ->		0	Inf	0	Exchange reaction
BOUNDARY_O2e	R_BOUNDARY_O2e	O2e[e] ->		0	Inf	0	Exchange reaction
BOUNDARY_OAe	R_BOUNDARY_OAe	OAe[e] ->		0	Inf	0	Exchange reaction
BOUNDARY_ORNe	R_BOUNDARY_ORNe	ORNe[e] ->		0	Inf	0	Exchange reaction
BOUNDARY_OTAe	R_BOUNDARY_OTAe	OTAe[e] ->		0	Inf	0	Exchange reaction
BOUNDARY_OXALe	R_BOUNDARY_OXALe	OXALe[e] ->		0	Inf	0	Exchange reaction
BOUNDARY_PCCe	R_BOUNDARY_PCCe	PCCe[e] ->		0	Inf	0	Exchange reaction
BOUNDARY_PENNe	R_BOUNDARY_PENNe	PENNe[e] ->		0	Inf	0	Exchange reaction
BOUNDARY_PHACe	R_BOUNDARY_PHACe	PHACe[e] ->		0	Inf	0	Exchange reaction
BOUNDARY_PHALe	R_BOUNDARY_PHALe	PHALe[e] ->		0	Inf	0	Exchange reaction
BOUNDARY_PHEe	R_BOUNDARY_PHEe	PHEe[e] ->		0	Inf	0	Exchange reaction
BOUNDARY_PHPYRe	R_BOUNDARY_PHPYRe	PHPYRe[e] ->		0	Inf	0	Exchange reaction
BOUNDARY_PIe	R_BOUNDARY_PIe	PIe[e] ->		0	Inf	0	Exchange reaction
BOUNDARY_PROe	R_BOUNDARY_PROe	PROe[e] ->		0	Inf	0	Exchange reaction
BOUNDARY_PROPALe	R_BOUNDARY_PROPALe	PROPALe[e] ->		0	Inf	0	Exchange reaction
BOUNDARY_PROPe	R_BOUNDARY_PROPe	PROPe[e] ->		0	Inf	0	Exchange reaction
BOUNDARY_PYRe	R_BOUNDARY_PYRe	PYRe[e] ->		0	Inf	0	Exchange reaction
BOUNDARY_QTe	R_BOUNDARY_QTe	QTe[e] ->		0	Inf	0	Exchange reaction
BOUNDARY_QUINe	R_BOUNDARY_QUINe	QUINe[e] ->		0	Inf	0	Exchange reaction
BOUNDARY_RAFFe	R_BOUNDARY_RAFFe	RAFFe[e] ->		0	Inf	0	Exchange reaction
BOUNDARY_RESe	R_BOUNDARY_RESe	RESe[e] ->		0	Inf	0	Exchange reaction
BOUNDARY_RHAe	R_BOUNDARY_RHAe	RHAe[e] ->		0	Inf	0	Exchange reaction
BOUNDARY_RIBe	R_BOUNDARY_RIBe	RIBe[e] ->		0	Inf	0	Exchange reaction
BOUNDARY_RIBOLe	R_BOUNDARY_RIBOLe	RIBOLe[e] ->		0	Inf	0	Exchange reaction
BOUNDARY_RLe	R_BOUNDARY_RLe	RLe[e] ->		0	Inf	0	Exchange reaction
BOUNDARY_SALIe	R_BOUNDARY_SALIe	SALIe[e] ->		0	Inf	0	Exchange reaction
BOUNDARY_SERe	R_BOUNDARY_SERe	SERe[e] ->		0	Inf	0	Exchange reaction
BOUNDARY_SLFe	R_BOUNDARY_SLFe	SLFe[e] ->		0	Inf	0	Exchange reaction
BOUNDARY_SMEe	R_BOUNDARY_SMEe	SMEe[e] ->		0	Inf	0	Exchange reaction
BOUNDARY_SORe	R_BOUNDARY_SORe	SORe[e] ->		0	Inf	0	Exchange reaction
BOUNDARY_SOTe	R_BOUNDARY_SOTe	SOTe[e] ->		0	Inf	0	Exchange reaction
BOUNDARY_STACe	R_BOUNDARY_STACe	STACe[e] ->		0	Inf	0	Exchange reaction
BOUNDARY_SUCCe	R_BOUNDARY_SUCCe	SUCCe[e] ->		0	Inf	0	Exchange reaction
BOUNDARY_SUCe	R_BOUNDARY_SUCe	SUCe[e] ->		0	Inf	0	Exchange reaction
BOUNDARY_TANAe	R_BOUNDARY_TANAe	TANAe[e] ->		0	Inf	0	Exchange reaction
BOUNDARY_TARe	R_BOUNDARY_TARe	TARe[e] ->		0	Inf	0	Exchange reaction
BOUNDARY_THRe	R_BOUNDARY_THRe	THRe[e] ->		0	Inf	0	Exchange reaction
BOUNDARY_TPHTHe	R_BOUNDARY_TPHTHe	TPHTHe[e] ->		0	Inf	0	Exchange reaction
BOUNDARY_TREe	R_BOUNDARY_TREe	TREe[e] ->		0	Inf	0	Exchange reaction
BOUNDARY_TRPe	R_BOUNDARY_TRPe	TRPe[e] ->		0	Inf	0	Exchange reaction
BOUNDARY_TYRe	R_BOUNDARY_TYRe	TYRe[e] ->		0	Inf	0	Exchange reaction
BOUNDARY_URAe	R_BOUNDARY_URAe	URAe[e] ->		0	Inf	0	Exchange reaction
BOUNDARY_UREAe	R_BOUNDARY_UREAe	UREAe[e] ->		0	Inf	0	Exchange reaction
BOUNDARY_URIe	R_BOUNDARY_URIe	URIe[e] ->		0	Inf	0	Exchange reaction
BOUNDARY_VALe	R_BOUNDARY_VALe	VALe[e] ->		0	Inf	0	Exchange reaction
BOUNDARY_VANe	R_BOUNDARY_VANe	VANe[e] ->		0	Inf	0	Exchange reaction
BOUNDARY_XANe	R_BOUNDARY_XANe	XANe[e] ->		0	Inf	0	Exchange reaction
BOUNDARY_XOLe	R_BOUNDARY_XOLe	XOLe[e] ->		0	Inf	0	Exchange reaction
BOUNDARY_XULe	R_BOUNDARY_XULe	XULe[e] ->		0	Inf	0	Exchange reaction
BOUNDARY_XYLe	R_BOUNDARY_XYLe	XYLe[e] ->		0	Inf	0	Exchange reaction
BOUNDARY_Ke	R_BOUNDARY_Ke	Ke[e] ->		0	Inf	0	Exchange reaction
BOUNDARY_CAe	R_BOUNDARY_CAe	CAe[e] ->		0	Inf	0	Exchange reaction
DRAIN_Biomass	R_DRAIN_Biomass	BIOMASS[c] ->		0	Inf	1	Exchange reaction
BOUNDARY_NH4e	R_BOUNDARY_NH4e	NH4e[e] ->		0	Inf	0	Exchange reaction
r1321	?	LGUL[c] -> 2KLGUL[c]		0	Inf	0	?
r1325	5DDGA reductase	5DDGA[c] + NADPH[c] -> GLCNT[c] + NADP[c]	Unknown5	0	Inf	0
NE8m	Decarboxylation of 3-Carboxy-4-methyl-2-oxopentanoate	OICAPm[m] -> 4M2OPAm[m] + CO2m[m]		0	Inf	0	Branched amino acids(Valine,Leucine,isoleucine)
BOUNDARY_HNO2	R_BOUNDARY_HNO2	HNO2e[e] ->		0	Inf	0	Exchange reaction
r1501	D-Glucosamine transport	GLCNe[e] -> GLCN[c]		0	Inf	0	transport
BOUNDARY_GLCNe	R_BOUNDARY_GLCNe	GLCNe[e] ->		0	Inf	0	Exchange reaction
NE6e	Spontaneous hydrolysis of the lactone	GLCN15LACe[e] + H2Oe[e] -> GLCNTe[e]		0	Inf	0	Glucose metabolism and central pathway
r32c	Aconitate hydratase	CIT[c] -> ACO[c] + H2O[c]		0	Inf	0	Glucose metabolism and central pathway
r33c	Aconitate hydratase	ACO[c] + H2O[c] -> ICIT[c]		0	Inf	0	Glucose metabolism and central pathway
r1006	Inositol transport	MYOIe[e] -> MYOI[c]		0	Inf	0	transport
BOUNDARY_MYOIe	R_BOUNDARY_MYOIe	MYOIe[e] ->		0	Inf	0	Exchange reaction
r162b	Ribulose reductase (NAD)	NADH[c] + RL[c] -> AOL[c] + NAD[c]		0	Inf	0	Glucose metabolism and central pathway
r1902a	Naringinase	NARINGINe[e] -> DGLCe[e] + QUERCITRINe[e]		0	Inf	0	Naringinase
r1902b	Naringinase	H2Oe[e] + QUERCITRINe[e] -> QUERCETINe[e] + RHAe[e]		0	Inf	0	Naringinase
r1911	Kotanin synthesis	DKOT[c] + SAM[c] -> KOT[c] + SAH[c]		0	Inf	0	Kotanin synthesis
r1912	Demethylkotanin synthesis	ORL[c] + SAM[c] -> DKOT[c] + SAH[c]		0	Inf	0	Demethylkotanin synthesis
r1913	acetamide transport	ACAMe[e] -> ACAM[c]		0	Inf	0	transport
BOUNDARY_ACAMe	R_BOUNDARY_ACAMe	ACAMe[e] ->		0	Inf	0	Exchange reaction
BOUNDARY_CNe	R_BOUNDARY_CNe	HCNe[e] ->		0	Inf	0	Exchange reaction
r1917	Cyanide transport	HCNe[e] -> HCN[c]		0	Inf	0	transport
BOUNDARY_PANe	R_BOUNDARY_PANe	PANe[e] ->		0	Inf	0	Exchange reaction
r1920	Phenylacetonitrile transport	PANe[e] -> PAN[c]		0	Inf	0	transport
BOUNDARY_MNe	R_BOUNDARY_MNe	RMANe[e] ->		0	Inf	0	Exchange reaction
r1922	Mandelonitrile transport	RMANe[e] -> RMAN[c]		0	Inf	0	transport
BOUNDARY_SMAN	R_BOUNDARY_SMAN	SMANe[e] ->		0	Inf	0	Exchange reaction
r1925	(S)-Mandelonitrile transport	SMANe[e] -> SMAN[c]		0	Inf	0	transport
NE9	Cyclization to YWA1	SMINT1[c] -> YWA1[c]		0	Inf	0
NE10	Cyclization to SMINT2	SMINT1[c] -> SMINT2[c]		0	Inf	0
r1928	Aurasperone B synthesis	NADP[c] + 4 SAM[c] + 2 YWA1[c] -> NADPH[c] + 4 SAH[c] + SMAUB[c]		0	Inf	0
r1929	Dehydration of Aurasperone B to Fonsecinone C	SMAUB[c] -> H2O[c] + SMFONC[c]		0	Inf	0
r1930	Dehydration of Aurasperone B to Fonsecinone B	SMAUB[c] -> H2O[c] + SMFONB[c]		0	Inf	0
r1931	Dehydration of Aurasperone B to Aurasperone A	SMAUB[c] -> 2 H2O[c] + SMAUA[c]		0	Inf	0
r1932	Dehydration of Aurasperone B to Fonsecinone A	SMAUB[c] -> 2 H2O[c] + SMFONA[c]		0	Inf	0
r1933	Nigragillin biosynthesis	ALA[c] + LEU[c] -> SMNIGN[c]		0	Inf	0
r1944	Methylation of ywa1	SAM[c] + YWA1[c] -> SAH[c] + SMFONS[c]		0	Inf	0
r1945	Dehydration of ywa1	YWA1[c] -> H2O[c] + SMNORRUBF[c]		0	Inf	0
r1946	Methylation of Norrubrofusarin	SAM[c] + SMNORRUBF[c] -> SAH[c] + SMRUBF[c]		0	Inf	0
r1947	Methylation of Rubrofusarin	SAM[c] + SMRUBF[c] -> SAH[c] + SMRUBFB[c]		0	Inf	0
r1948	Dehydration of Aurasperone B to Fonsecinone C isomer	SMAUB[c] -> H2O[c] + SMFONC2[c]		0	Inf	0
r1949	Dehydration of Aurasperone B to Fonsecinone B isomer	SMAUB[c] -> H2O[c] + SMFONB2[c]		0	Inf	0
r1950	Dehydration of Aurasperone B to Asperpyrone B	SMAUB[c] -> 2 H2O[c] + SMASPB[c]		0	Inf	0
r1951	Dehydration of Aurasperone B to Asperpyrone C	SMAUB[c] -> 2 H2O[c] + SMASPC[c]		0	Inf	0
r1956	nygerone A synthesis	NPAA[c] -> SMNYGA[c]		0	Inf	0
r1957	asperrubrol synthesis	BA[c] -> SMASPR[c]		0	Inf	0
r1958	Malformin A1 synthesis	2 CYS[c] + ILE[c] + LEU[c] + NAD[c] + VAL[c] -> 5 H2O[c] + MALA1[c] + NADH[c]		0	Inf	0	Malformine synthesis
r1959	Malformin A2 synthesis	2 CYS[c] + LEU[c] + NAD[c] + 2 VAL[c] -> 5 H2O[c] + MALA2[c] + NADH[c]		0	Inf	0	Malformine synthesis
r1960	Malformin A4 synthesis	2 CYS[c] + ILE[c] + NAD[c] + 2 VAL[c] -> 5 H2O[c] + MALA4[c] + NADH[c]		0	Inf	0	Malformine synthesis
r1961	Malformine B1a synthesis	2 CYS[c] + ILE[c] + LEU[c] + NAD[c] + VAL[c] -> 5 H2O[c] + MALB1A[c] + NADH[c]		0	Inf	0	Malformine synthesis
r1962	Malformin B2 synthesis	2 CYS[c] + LEU[c] + NAD[c] + 2 VAL[c] -> 5 H2O[c] + MALB2[c] + NADH[c]		0	Inf	0	Malformine synthesis
r1963	Malformine B3 synthesis	2 CYS[c] + ILE[c] + LEU[c] + NAD[c] + VAL[c] -> 5 H2O[c] + MALB3[c] + NADH[c]		0	Inf	0	Malformine synthesis
r1964	Malformine B4 synthesis	2 CYS[c] + 2 ILE[c] + NAD[c] + VAL[c] -> 5 H2O[c] + MALB4[c] + NADH[c]		0	Inf	0	Malformine synthesis
r1965	Malformine B5 synthesis	2 CYS[c] + ILE[c] + NAD[c] + 2 VAL[c] -> 5 H2O[c] + MALB5[c] + NADH[c]		0	Inf	0	Malformine synthesis
r1966	Malformine C synthesis	2 CYS[c] + 2 LEU[c] + NAD[c] + VAL[c] -> 5 H2O[c] + MALC[c] + NADH[c]		0	Inf	0	Malformine synthesis
r1967	Malformin A1 transport	MALA1[c] -> MALA1e[e]		0	Inf	0	transport
r1968	Malformin A2 transport	MALA2[c] -> MALA2e[e]		0	Inf	0	transport
r1969	Malformin A4 transport	MALA4[c] -> MALA4e[e]		0	Inf	0	transport
r1970	Malformin B1a transport	MALB1A[c] -> MALB1Ae[e]		0	Inf	0	transport
r1971	Malformin B2 transport	MALB2[c] -> MALB2e[e]		0	Inf	0	transport
r1972	Malformin B3 transport	MALB3[c] -> MALB3e[e]		0	Inf	0	transport
r1973	Malformin B4 transport	MALB4[c] -> MALB4e[e]		0	Inf	0	transport
r1974	Malformin B5 transport	MALB5[c] -> MALB5e[e]		0	Inf	0	transport
r1975	Malformin C transport	MALC[c] -> MALCe[e]		0	Inf	0	transport
r1976	Yanuthone D transport	YANUD[c] -> YANUDe[e]		0	Inf	0	transport
BOUNDARY_YANUDe	R_BOUNDARY_YANUDe	YANUDe[e] ->		0	Inf	0	Exchange reaction
r1977	Yanuthone E transport	YANUE[c] -> YANUEe[e]		0	Inf	0	transport
BOUNDARY_YANUEe	R_BOUNDARY_YANUEe	YANUEe[e] ->		0	Inf	0	Exchange reaction
r1978	Yanuthone X1 transport	YANUX1[c] -> YANUX1e[e]		0	Inf	0	transport
BOUNDARY_YANUX1e	R_BOUNDARY_YANUX1e	YANUX1e[e] ->		0	Inf	0	Exchange reaction
r1979	Yanuthone X2 transport	YANUX2[c] -> YANUX2e[e]		0	Inf	0	transport
BOUNDARY_YANUX2e	R_BOUNDARY_YANUX2e	YANUX2e[e] ->		0	Inf	0	Exchange reaction
r1980	Yanuthone M transport	YANUM[c] -> YANUMe[e]		0	Inf	0	transport
BOUNDARY_YANUMe	R_BOUNDARY_YANUMe	YANUMe[e] ->		0	Inf	0	Exchange reaction
r1981	Yanuthone L transport	YANUL[c] -> YANULe[e]		0	Inf	0	transport
BOUNDARY_YANULe	R_BOUNDARY_YANULe	YANULe[e] ->		0	Inf	0	Exchange reaction
r1982	Yanuthone K transport	YANUK[c] -> YANUKe[e]		0	Inf	0	transport
BOUNDARY_YANUKe	R_BOUNDARY_YANUKe	YANUKe[e] ->		0	Inf	0	Exchange reaction
r1983	Yanuthone J transport	YANUJ[c] -> YANUJe[e]		0	Inf	0	transport
BOUNDARY_YANUJe	R_BOUNDARY_YANUJe	YANUJe[e] ->		0	Inf	0	Exchange reaction
r1984	m-Cresol transport	MCREe[e] -> MCRE[c]		0	Inf	0	transport
BOUNDARY_MCREe	R_BOUNDARY_MCREe	MCREe[e] ->		0	Inf	0	Exchange reaction
r1985	Toluquinol transport	TOLUe[e] -> TOLU[c]		0	Inf	0	transport
BOUNDARY_TOLUe	R_BOUNDARY_TOLUe	TOLUe[e] ->		0	Inf	0	Exchange reaction
r1986	7-deacetoxyyanuthone A transport	7DEACYANUA[c] -> 7DEACYANUAe[e]		0	Inf	0	transport
BOUNDARY_7DEACYANUAe	R_BOUNDARY_7DEACYANUAe	7DEACYANUAe[e] ->		0	Inf	0	Exchange reaction
r1987	Yanuthone F transport	YANUF[c] -> YANUFe[e]		0	Inf	0	transport
BOUNDARY_YANUFe	R_BOUNDARY_YANUFe	YANUFe[e] ->		0	Inf	0	Exchange reaction
r1988	Yanuthone G transport	YANUG[c] -> YANUGe[e]		0	Inf	0	transport
BOUNDARY_YANUGe	R_BOUNDARY_YANUGe	YANUGe[e] ->		0	Inf	0	Exchange reaction
r1989	22-deacetylyanuthone A transport	22DEAYANUA[c] -> 22DEAYANUAe[e]		0	Inf	0	transport
BOUNDARY_22DEAYANUAe	R_BOUNDARY_22DEAYANUAe	22DEAYANUAe[e] ->		0	Inf	0	Exchange reaction
r1990	Yanuthone H transport	YANUH[c] -> YANUHe[e]		0	Inf	0	transport
BOUNDARY_YANUHe	R_BOUNDARY_YANUHe	YANUHe[e] ->		0	Inf	0	Exchange reaction
r1991	Yanuthone I transport	YANUI[c] -> YANUIe[e]		0	Inf	0	transport
BOUNDARY_YANUIe	R_BOUNDARY_YANUIe	YANUIe[e] ->		0	Inf	0	Exchange reaction
r1992	Azanigerone A transport	SMAZAA[c] -> SMAZAAe[e]		0	Inf	0	transport
BOUNDARY_SMAZAAe	R_BOUNDARY_SMAZAAe	SMAZAAe[e] ->		0	Inf	0	Exchange reaction
r1993	Azanigerone E transport	SMAZAE[c] -> SMAZAEe[e]		0	Inf	0	transport
BOUNDARY_SMAZAEe	R_BOUNDARY_SMAZAEe	SMAZAEe[e] ->		0	Inf	0	Exchange reaction
r1994	Azanigerone F transport	SMAZAF[c] -> SMAZAFe[e]		0	Inf	0	transport
BOUNDARY_SMAZAFe	R_BOUNDARY_SMAZAFe	SMAZAFe[e] ->		0	Inf	0	Exchange reaction
r1995	FK17-P2a transport	SMFK17P2A[c] -> SMFK17P2Ae[e]		0	Inf	0	transport
BOUNDARY_SMFK17P2Ae	R_BOUNDARY_SMFK17P2Ae	SMFK17P2Ae[e] ->		0	Inf	0	Exchange reaction
NE11	Formation of Azanigerone D by reaction of Azanigerone A with NH4	NH4[c] + SMAZAA[c] -> H2O[c] + H[c] + SMAZAD[c]		0	Inf	0
BOUNDARY_5ALEVUAe	R_BOUNDARY_5ALEVUAe	5ALEVUAe[e] ->		0	Inf	0	Exchange reaction
r2011	5-aminolevulinic acid transport	5ALEVUAe[e] -> 5ALEVUA[c]		0	Inf	0	transport
r2012	5-aminolevulinic acid transport	5ALEVUA[c] -> 5ALEVUAm[m]		0	Inf	0	transport
r2020	Coproporphyrinogen III transport	COPHY3[c] -> COPHY3m[m]		0	Inf	0	transport
r2025	Heme transport	HEMEBm[m] -> HEMEB[c]		0	Inf	0	transport
BOUNDARY_DFCOPROBe	R_BOUNDARY_DFCOPROBe	DFCOPROBe[e] ->		0	Inf	0	Exchange reaction
NE12	Iron binding to coprogen B	DFCOPROBe[e] + FE3e[e] -> COPROBe[e] + 3 He[e]		0	Inf	0
r2038	Taurine transport	TAUe[e] -> TAU[c]		0	Inf	0	transport
BOUNDARY_TAUe	R_BOUNDARY_TAUe	TAUe[e] ->		0	Inf	0	Exchange reaction
BOUNDARY_ETHSAe	R_BOUNDARY_ETHSAe	ETHSAe[e] ->		0	Inf	0	Exchange reaction
BOUNDARY_THIAe	R_BOUNDARY_THIAe	THIAe[e] ->		0	Inf	0	Exchange reaction
r2042	NADH transport into mitochondria	NADH[c] -> NADHm[m]		0	Inf	0	transport
r2043	Remove? - Taurine deaminase	H2O[c] + H[c] + TAU[c] -> ISEA[c] + NH4[c]		0	Inf	0
r2044	Sulfhydryl oxidase	O2e[e] + 2 RGTe[e] -> H2O2e[e] + OGTe[e]		0	Inf	0
r2045	Manganese transport	MNe[e] -> MN[c]		0	Inf	0	transport
BOUNDARY_4HBAe	R_BOUNDARY_4HBAe	4HBAe[e] ->		0	Inf	0	Exchange reaction
r2053	4-hydroxy benzoic acid transport	4HBAe[e] -> 4HBA[c]		0	Inf	0	transport
BOUNDARY_CCLe	R_BOUNDARY_CCLe	CCLe[e] ->		0	Inf	0	Exchange reaction
r2054	Catechol transport	CCLe[e] -> CCL[c]		0	Inf	0	transport
r2055	Hydroxylation of antrhanilic acid	AN[c] + NADPH[c] + O2[c] -> H2O[c] + HAN[c] + NADP[c]		0	Inf	0
r2059	Ceramide synthase	C140COA[c] + C18PSPH[c] -> CERB1E[c] + COA[c]		0	Inf	0	Ceramide synthase
r2060	Ceramide synthase	C140COA[c] + C20PSPH[c] -> CERB1F[c] + COA[c]		0	Inf	0	Ceramide synthase
r2061	Ceramide synthase	C140COA[c] + C18SPH[c] -> CERB2E[c] + COA[c]		0	Inf	0	Ceramide synthase
r2062	Ceramide synthase	C140COA[c] + C20SPH[c] -> CERB2F[c] + COA[c]		0	Inf	0	Ceramide synthase
r2064	Ceramide synthase	2HC181COA[c] + C18SPH[c] -> CERB2G[c] + COA[c]		0	Inf	0	Ceramide synthase
r2065	Oxidation of C180COA	C181COA[c] + NADPH[c] + O2[c] -> 2HC181COA[c] + H2O[c] + NADP[c]		0	Inf	0
r2076	Orcinol transport	ORCe[e] -> ORC[c]		0	Inf	0	transport
BOUNDARY_ORCe	R_BOUNDARY_ORCe	ORCe[e] ->		0	Inf	0	Exchange reaction
r2077	Orcinol hydroxylase	NADPH[c] + O2[c] + ORC[c] -> 235THTOLU[c] + H2O[c] + NADP[c]		0	Inf	0
r2078	m-hydroxy benzaldehyde dehydrogenase	3HBAL[c] + NADH[c] + O2[c] -> 3HBA[c] + H2O[c] + NAD[c]		0	Inf	0
r2079	m-cresol hydroxylase	MCRE[c] + NADPH[c] + O2[c] -> 3HBALC[c] + H2O[c] + NADP[c]		0	Inf	0
r2080	m-hydroxy benzyl alcohol dehydrogenase	3HBALC[c] + NAD[c] -> 3HBAL[c] + NADH[c]		0	Inf	0
r2081	m-hydroxy phenylacetic acid decarboxylase	3HPAC[c] -> CO2[c] + MCRE[c]		0	Inf	0
r2082	phenylacetic acid 3-hydroxylase	NADPH[c] + O2[c] + PHAC[c] -> 3HPAC[c] + H2O[c] + NADP[c]		0	Inf	0
BOUNDARY_PYRGALOLe	R_BOUNDARY_PYRGALOLe	PYRGALOLe[e] ->		0	Inf	0	Exchange reaction
r2083	Pyrogallol transport	PYRGALOLe[e] -> PYRGALOL[c]		0	Inf	0	transport
BOUNDARY_STYRe	R_BOUNDARY_STYRe	STYRe[e] ->		0	Inf	0	Exchange reaction
BOUNDARY_SORBAe	R_BOUNDARY_SORBAe	SORBAe[e] ->		0	Inf	0	Exchange reaction
r2093	DtbA PKS	3 MALCOA[c] + PROPCOA[c] + 2 SAM[c] -> 6E24DH35DMBAL[c] + 3 CO2[c] + 4 COA[c] + 2 SAH[c]		0	Inf	0
r2094	DtbA PKS	ACCOA[c] + 3 MALCOA[c] + 2 SAM[c] -> 24DH356TMBAL[c] + 3 CO2[c] + 4 COA[c] + 2 SAH[c]		0	Inf	0
r2095	Gallic acid transport	345THBe[e] -> 345THB[c]		0	Inf	0	transport
r2096	Oxygenation of gallic acid	345THB[c] + O2[c] -> OXY345THB[c]		0	Inf	0
r2097	Decarboxylation of oxygenated gallic acid	NADPH[c] + O2[c] + OXY345THB[c] -> ACO[c] + CO2[c] + H2O[c] + NADP[c]		0	Inf	0
r2099	beta-glycosidase	H2Oe[e] + RUTINe[e] -> QUERCETINe[e] + RUTINOe[e]		0	Inf	0
BOUNDARY_RUTINe	R_BOUNDARY_RUTINe	RUTINe[e] ->		0	Inf	0	Exchange reaction
r2100	Splitting of oxygenated quercetin	H2Oe[e] + OXYQUERCEe[e] -> PCCe[e] + PHLOROGAe[e]		0	Inf	0
r2101	alpha-L-rhamnosidase	H2Oe[e] + RUTINOe[e] -> DGLCe[e] + RHAe[e]		0	Inf	0
r2103	beta-glucosidase	H2Oe[e] + NARING7BGe[e] -> DGLCe[e] + NARINGEe[e]		0	Inf	0
r2107	D-phenylalanine transport	DPHEe[e] -> DPHE[c]		0	Inf	0	transport
r2108	D-aminoacid oxidase	DPHE[c] + H2O[c] + O2[c] -> H2O2[c] + NH3[c] + PHPYR[c]		0	Inf	0
r2109	Phenylpyruvate oxidase	NADPH[c] + O2[c] + PHPYR[c] -> CO2[c] + H2O[c] + NADP[c] + PHAC[c]		0	Inf	0
BOUNDARY_CAFFAe	R_BOUNDARY_CAFFAe	CAFFAe[e] ->		0	Inf	0	Exchange reaction
r2110	Funalenone transport	SMFUN[c] -> SMFUNe[e]		0	Inf	0	transport
BOUNDARY_SMFUNe	R_BOUNDARY_SMFUNe	SMFUNe[e] ->		0	Inf	0	Exchange reaction
BOUNDARY_AGMAe	R_BOUNDARY_AGMAe	AGMAe[e] ->		0	Inf	0	Exchange reaction
BOUNDARY_GBATe	R_BOUNDARY_GBATe	GBATe[e] ->		0	Inf	0	Exchange reaction
BOUNDARY_PUTRe	R_BOUNDARY_PUTRe	PUTRe[e] ->		0	Inf	0	Exchange reaction
r2113	Putrescine transport	PUTRe[e] -> PUTR[c]		0	Inf	0	transport
r2114	Agmatine transport	AGMAe[e] -> AGMA[c]		0	Inf	0	transport
r2115	Agmatine oxidase	AGMA[c] + H2O[c] + O2[c] -> GBALD[c] + H2O2[c] + NH3[c]		0	Inf	0
r2116	4-Guanidinobutyraldehyde dehydrogenase	GBALD[c] + H2O[c] + NAD[c] -> GBAT[c] + NADH[c]		0	Inf	0
BOUNDARY_METNe	R_BOUNDARY_METNe	METNe[e] ->		0	Inf	0	Exchange reaction
r2118	Methylamine transport	METNe[e] -> METN[c]		0	Inf	0	transport
BOUNDARY_HEXNe	R_BOUNDARY_HEXNe	HEXNe[e] ->		0	Inf	0	Exchange reaction
r2120	n-hexylamine transport	HEXNe[e] -> HEXN[c]		0	Inf	0	transport
BOUNDARY_HEXALe	R_BOUNDARY_HEXALe	HEXALe[e] ->		0	Inf	0	Exchange reaction
BOUNDARY_PROPNe	R_BOUNDARY_PROPNe	PROPNe[e] ->		0	Inf	0	Exchange reaction
BOUNDARY_13DAPROPe	R_BOUNDARY_13DAPROPe	13DAPROPe[e] ->		0	Inf	0	Exchange reaction
BOUNDARY_CNOe	R_BOUNDARY_CNOe	CNOe[e] ->		0	Inf	0	Exchange reaction
BOUNDARY_DINTOe	R_BOUNDARY_DINTOe	DINTOe[e] ->		0	Inf	0	Exchange reaction
r2127	Biotin sulfoxide reductase	BTSULFO[c] + NADH[c] -> BT[c] + H2O[c] + NAD[c]		0	Inf	0
r2128	Biotin sulfoxide reductase	BTSULFO[c] + NADPH[c] -> BT[c] + H2O[c] + NADP[c]		0	Inf	0
NE13	Spontaneous oxidation of biotin	BT[c] + H2O2[c] -> BTSULFO[c] + H2O[c]		0	Inf	0
NE14	Spontaneous oxidation of methionine	H2O2[c] + MET[c] -> H2O[c] + MSO[c]		0	Inf	0
r2130	pimelic acid transport	PIMAe[e] -> PIMA[c]		0	Inf	0	transport
BOUNDARY_PIMAe	R_BOUNDARY_PIMAe	PIMAe[e] ->		0	Inf	0	Exchange reaction
r2132	Mevalonate transport	MVL[c] -> MVLp[p]		0	Inf	0	transport
r2133	N5DHMVLN5HORNp transport	N5DHMVLN5HORNp[p] -> N5DHMVLN5HORN[c]		0	Inf	0	transport
r2134	CoA transport	COA[c] -> COAp[p]		0	Inf	0	transport
r2135	Water transport	H2O[c] -> H2Op[p]		0	Inf	0	transport
r2136	PPi transport	PPIp[p] -> PPI[c]		0	Inf	0	transport
r2137	ATP transport	ATP[c] -> ATPp[p]		0	Inf	0	transport
r2138	AMP transport	AMP[c] -> AMPp[p]		0	Inf	0	transport
r2139	N5HORN transport	N5HORNp[p] -> N5HORN[c]		0	Inf	0	transport
r2140	Dethiobiotin transport	DTB[c] -> DTBm[m]		0	Inf	0	transport
r2141	Sulfur transport	S[c] -> Sm[m]		0	Inf	0	transport
BOUNDARY_PHYAe	R_BOUNDARY_PHYAe	PHYAe[e] ->		0	Inf	0	Exchange reaction
r2157	1,2-alpha-mannosidase	2AMANBIOe[e] + H2Oe[e] -> 2 MANe[e]		0	Inf	0
r2162	Deglycosylation of Phlorizin; Glucosidase	H2Oe[e] + PHLOIe[e] -> DGLCe[e] + PHLOEe[e]		0	Inf	0
NE15	Hydration of NADH at high temperatures	H2O[c] + NADH[c] -> RNADHX[c]		0	Inf	0
NE16	Hydration of NADH at high temperatures	H2O[c] + NADH[c] -> SNADHX[c]		0	Inf	0
NE17	Hydration of NADPH at high temperatures	H2O[c] + NADPH[c] -> RNADPHX[c]		0	Inf	0
NE18	Hydration of NADPH at high temperatures	H2O[c] + NADPH[c] -> SNADPHX[c]		0	Inf	0
r2171	Galactaric acid transport	GALAe[e] -> GALA[c]		0	Inf	0	transport
BOUNDARY_GALAe	R_BOUNDARY_GALAe	GALAe[e] ->		0	Inf	0	Exchange reaction
r2184	cAMP phosphomutase	cAMP[c] -> c23AMP[c]		0	Inf	0
r2185	Indoleacetaldoxime dehydratase	IND3ACDOXe[e] -> ACNLe[e] + H2Oe[e]		0	Inf	0
r2186	Gallate decarboxylase	345THB[c] -> CO2[c] + PYRGALOL[c]		0	Inf	0
r2187	Glycyrrhizinate beta-glucuronidase	GLYCAe[e] + H2Oe[e] -> 2GGAe[e] + GLYCEAe[e]		0	Inf	0
r2188	Polyphosphate breakdown	H2O[c] + POLYP[c] -> H[c] + PI[c]		0	Inf	0
BOUNDARY_URICe	R_BOUNDARY_URICe	URICe[e] ->		0	Inf	0	Exchange reaction
NE19	Spontaneous oxidation of methionine	H2O2e[e] + METe[e] -> H2Oe[e] + MSOe[e]		0	Inf	0
BOUNDARY_TRIOe	R_BOUNDARY_TRIOe	TRIOe[e] ->		0	Inf	0	Exchange reaction
BOUNDARY_TRICAe	R_BOUNDARY_TRICAe	TRICAe[e] ->		0	Inf	0	Exchange reaction
BOUNDARY_MALA1e	R_BOUNDARY_MALA1e	MALA1e[e] ->		0	Inf	0	Exchange reaction
BOUNDARY_MALA2e	R_BOUNDARY_MALA2e	MALA2e[e] ->		0	Inf	0	Exchange reaction
BOUNDARY_MALA4e	R_BOUNDARY_MALA4e	MALA4e[e] ->		0	Inf	0	Exchange reaction
BOUNDARY_MALB1Ae	R_BOUNDARY_MALB1Ae	MALB1Ae[e] ->		0	Inf	0	Exchange reaction
BOUNDARY_MALB2e	R_BOUNDARY_MALB2e	MALB2e[e] ->		0	Inf	0	Exchange reaction
BOUNDARY_MALB3e	R_BOUNDARY_MALB3e	MALB3e[e] ->		0	Inf	0	Exchange reaction
BOUNDARY_MALB4e	R_BOUNDARY_MALB4e	MALB4e[e] ->		0	Inf	0	Exchange reaction
BOUNDARY_MALB5e	R_BOUNDARY_MALB5e	MALB5e[e] ->		0	Inf	0	Exchange reaction
BOUNDARY_MALCe	R_BOUNDARY_MALCe	MALCe[e] ->		0	Inf	0	Exchange reaction
r2304	Short-chain acyl-CoA synthetase	ACTACm[m] + ATPm[m] + COAm[m] -> AACCOAm[m] + ADPm[m] + PIm[m]		0	Inf	0
r2312	R_r2312	O2[c] -> O2p[p]		0	Inf	0	transport
r2316	KAPA transport	AONAp[p] -> AONAm[m]		0	Inf	0	transport
r2318	Pimelic acid transport	PIMA[c] -> PIMAp[p]		0	Inf	0	transport
r2319	Unknown transport	CHCOA[c] + COAp[p] -> CHCOAp[p] + COA[c]		0	Inf	0	transport
r2322	Thiaminpyrophosphokinase	ATP[c] + THIA[c] -> AMP[c] + TPP[c]	An07g02790	0	Inf	0
r2324	Unknown hydrolase	ADT[c] + H2O[c] -> AMP[c] + CO2[c] + TMZP[c]		0	Inf	0
r2327	Thiamin phosphatase	H2O[c] + THIAP[c] -> PI[c] + THIA[c]		0	Inf	0
r2332	Molybdenum transport	MOe[e] -> MO[c]		0	Inf	0	transport
BOUNDARY_MOe	R_BOUNDARY_MOe	MOe[e] ->		0	Inf	0	Exchange reaction
BOUNDARY_ACXYLANe	R_BOUNDARY_ACXYLANe	ACXYLANe[e] ->		0	Inf	0	Exchange reaction
BOUNDARY_ACSTARCHe	R_BOUNDARY_ACSTARCHe	ACSTARCHe[e] ->		0	Inf	0	Exchange reaction
BOUNDARY_ACCELLUe	R_BOUNDARY_ACCELLUe	ACCELLUe[e] ->		0	Inf	0	Exchange reaction
r2336	Biotin transport	BTe[e] -> BT[c]		0	Inf	0	transport
r2337	Lipase	3 H2Oe[e] + TRIOe[e] -> 3 C181e[e] + GLe[e]		0	Inf	0
r2341	Unknown decarboxylase	3NP4H5MBA[c] -> 2M6NPPOL[c] + CO2[c]		0	Inf	0
r2342	Monooxygenase	2M6NPPOL[c] + NADPH[c] + O2[c] -> 2M6NPQ[c] + H2O[c] + NADP[c]		0	Inf	0
r2348	Aminobutyraldehyde dehydrogenase	GABAL[c] + H2O[c] + NAD[c] -> GABA[c] + NADH[c]		0	Inf	0
r2349	Thiamin transport	THIAe[e] -> THIA[c]		0	Inf	0	transport
r2350	Oxaloglycolate reductase	NADPH[c] + OXGLY[c] -> CO2[c] + G[c] + NADP[c]		0	Inf	0
BOUNDARY_3NALAe	R_BOUNDARY_3NALAe	3NALAe[e] ->		0	Inf	0	Exchange reaction
BOUNDARY_URETAe	R_BOUNDARY_URETAe	URETAe[e] ->		0	Inf	0	Exchange reaction
BOUNDARY_ETHDNe	R_BOUNDARY_ETHDNe	ETHDNe[e] ->		0	Inf	0	Exchange reaction
BOUNDARY_PHEAe	R_BOUNDARY_PHEAe	PHEAe[e] ->		0	Inf	0	Exchange reaction
BOUNDARY_PROPAe	R_BOUNDARY_PROPAe	PROPAe[e] ->		0	Inf	0	Exchange reaction
r2353	Propionamide transport	PROPAe[e] -> PROPA[c]		0	Inf	0	transport
r2354	Amidase	H2O[c] + H[c] + PROPA[c] -> NH4[c] + PROP[c]		0	Inf	0
r2355	Kotanin transport	KOT[c] -> KOTe[e]		0	Inf	0	transport
BOUNDARY_KOTe	R_BOUNDARY_KOTe	KOTe[e] ->		0	Inf	0	Exchange reaction
r2357	Cyanate transport	CNOe[e] -> CNO[c]		0	Inf	0	transport
r2359	Urethane amidohydrolase (decarboxylating)	H2Oe[e] + URETAe[e] -> CO2e[e] + ETHe[e] + NH3e[e]		0	Inf	0
r2361	Alkane sulfonate transport	ETHSAe[e] -> ETHSA[c]		0	Inf	0	transport
r2362	Hydroquinone transport	HYQUIe[e] -> HYQUI[c]		0	Inf	0	transport
BOUNDARY_HYQUIe	R_BOUNDARY_HYQUIe	HYQUIe[e] ->		0	Inf	0	Exchange reaction
r2363	Hydroquinone oxygenase	HYQUI[c] + NADPH[c] + O2[c] -> BTOL[c] + H2O[c] + NADP[c]		0	Inf	0
r2365	Unknown intermediates	235THTOLU[c] + H2O[c] + O2[c] -> ACPYR[c] + AC[c]		0	Inf	0
r2366	3 cycles of beta oxidation + isomerization	C181COAp[p] + 3 COAp[p] + 3 FADp[p] + 3 H2Op[p] + 3 NADp[p] -> 3 ACCOAp[p] + C12DCOAp[p] + 3 FADH2p[p] + 3 NADHp[p]		0	Inf	0
r2369	Regernation of peroxisomal FAD	FADH2p[p] + O2p[p] -> FADp[p] + H2O2p[p]		0	Inf	0
r2376	Glutathione transport	RGT[c] -> RGTm[m]		0	Inf	0	transport
r2378	Carnitine transport reaction	C80CAR[c] + CARm[m] -> C80CARm[m] + CAR[c]		0	Inf	0	transport
r2379	Carnitine O-acetyltransferase	C80CARm[m] + COAm[m] -> C80COAm[m] + CARm[m]		0	Inf	0	Fatty acid catabolism
r2380	[ACP]acetyltransferase	ACPm[m] + C80COAm[m] -> C80ACPm[m] + COAm[m]		0	Inf	0
r2384	Unknown phosphatase	H2O[c] + PLP[c] -> PI[c] + PL[c]		0	Inf	0
r2500	Carnitine O-acetyltransferase	C120COAp[p] + CARp[p] -> C120CARp[p] + COAp[p]		0	Inf	0	Fatty acid catabolism
r2501	Carnitine O-acetyltransferase	C140COAp[p] + CARp[p] -> C140CARp[p] + COAp[p]		0	Inf	0	Fatty acid catabolism
r2502	Carnitine O-acetyltransferase	C141COAp[p] + CARp[p] -> C141CARp[p] + COAp[p]		0	Inf	0	Fatty acid catabolism
r2503	Carnitine O-acetyltransferase	C150COAp[p] + CARp[p] -> C150CARp[p] + COAp[p]		0	Inf	0	Fatty acid catabolism
r2504	Carnitine O-acetyltransferase	C160COAp[p] + CARp[p] -> C160CARp[p] + COAp[p]		0	Inf	0	Fatty acid catabolism
r2505	Carnitine O-acetyltransferase	C161COAp[p] + CARp[p] -> C161CARp[p] + COAp[p]		0	Inf	0	Fatty acid catabolism
r2506	Carnitine O-acetyltransferase	C162COAp[p] + CARp[p] -> C162CARp[p] + COAp[p]		0	Inf	0	Fatty acid catabolism
r2507	Carnitine O-acetyltransferase	C170COAp[p] + CARp[p] -> C170CARp[p] + COAp[p]		0	Inf	0	Fatty acid catabolism
r2508	Carnitine O-acetyltransferase	C180COAp[p] + CARp[p] -> C180CARp[p] + COAp[p]		0	Inf	0	Fatty acid catabolism
r2509	Carnitine O-acetyltransferase	C181COAp[p] + CARp[p] -> C181CARp[p] + COAp[p]		0	Inf	0	Fatty acid catabolism
r2510	Carnitine O-acetyltransferase	C182COAp[p] + CARp[p] -> C182CARp[p] + COAp[p]		0	Inf	0	Fatty acid catabolism
r2511	Carnitine O-acetyltransferase	C183COAp[p] + CARp[p] -> C183CARp[p] + COAp[p]		0	Inf	0	Fatty acid catabolism
r2512	Carnitine transport reaction	C120CAR[c] + CARp[p] -> C120CARp[p] + CAR[c]		0	Inf	0	transport
r2513	Carnitine transport reaction	C140CAR[c] + CARp[p] -> C140CARp[p] + CAR[c]		0	Inf	0	transport
r2514	Carnitine transport reaction	C141CAR[c] + CARp[p] -> C141CARp[p] + CAR[c]		0	Inf	0	transport
r2515	Carnitine transport reaction	C150CAR[c] + CARp[p] -> C150CARp[p] + CAR[c]		0	Inf	0	transport
r2516	Carnitine transport reaction	C160CAR[c] + CARp[p] -> C160CARp[p] + CAR[c]		0	Inf	0	transport
r2517	Carnitine transport reaction	C161CAR[c] + CARp[p] -> C161CARp[p] + CAR[c]		0	Inf	0	transport
r2518	Carnitine transport reaction	C162CAR[c] + CARp[p] -> C162CARp[p] + CAR[c]		0	Inf	0	transport
r2519	Carnitine transport reaction	C170CAR[c] + CARp[p] -> C170CARp[p] + CAR[c]		0	Inf	0	transport
r2520	Carnitine transport reaction	C171CAR[c] + CARp[p] -> C171CARp[p] + CAR[c]		0	Inf	0	transport
r2521	Carnitine transport reaction	C180CAR[c] + CARp[p] -> C180CARp[p] + CAR[c]		0	Inf	0	transport
r2522	Carnitine transport reaction	C181CAR[c] + CARp[p] -> C181CARp[p] + CAR[c]		0	Inf	0	transport
r2523	Carnitine transport reaction	C182CAR[c] + CARp[p] -> C182CARp[p] + CAR[c]		0	Inf	0	transport
r2524	Carnitine transport reaction	C183CAR[c] + CARp[p] -> C183CARp[p] + CAR[c]		0	Inf	0	transport
r2549	3-ketoacyl-CoA thiolase	C10OCOAp[p] + COAp[p] -> ACCOAp[p] + C80COAp[p]		0	Inf	0
r2546	3-ketoacyl-CoA thiolase	C13OCOAp[p] + COAp[p] -> ACCOAp[p] + C110COAp[p]		0	Inf	0
r2547	3-ketoacyl-CoA thiolase	C8OCOAp[p] + COAp[p] -> ACCOAp[p] + C60COAp[p]		0	Inf	0
r2550	3-ketoacyl-CoA thiolase	C11OCOAp[p] + COAp[p] -> ACCOAp[p] + C90COAp[p]		0	Inf	0
r2548	3-ketoacyl-CoA thiolase	C6OCOAp[p] + COAp[p] -> ACCOAp[p] + C40COAp[p]		0	Inf	0
r2551	3-ketoacyl-CoA thiolase	C9OCOAp[p] + COAp[p] -> ACCOAp[p] + C70COAp[p] + 6 Hp[p]		0	Inf	0
r2540	3-ketoacyl-CoA thiolase	C18OCOAp[p] + COAp[p] -> ACCOAp[p] + C160COAp[p]		0	Inf	0
r2552	3-ketoacyl-CoA thiolase	C7OCOAp[p] + COAp[p] + 6 Hp[p] -> ACCOAp[p] + C50COAp[p]		0	Inf	0
r2541	3-ketoacyl-CoA thiolase	C16OCOAp[p] + COAp[p] -> ACCOAp[p] + C140COAp[p]		0	Inf	0
r2553	3-ketoacyl-CoA thiolase	C5OCOAp[p] + COAp[p] -> ACCOAp[p] + PROPCOAp[p]		0	Inf	0
r2542	3-ketoacyl-CoA thiolase	C14OCOAp[p] + COAp[p] -> ACCOAp[p] + C120COAp[p]		0	Inf	0
r2544	3-ketoacyl-CoA thiolase	C17OCOAp[p] + COAp[p] -> ACCOAp[p] + C150COAp[p]		0	Inf	0
r2543	3-ketoacyl-CoA thiolase	C12OCOAp[p] + COAp[p] -> ACCOAp[p] + C100COAp[p]		0	Inf	0
r2545	3-ketoacyl-CoA thiolase	C15OCOAp[p] + COAp[p] -> ACCOAp[p] + C130COAp[p]		0	Inf	0
r2569	Enoyl-CoA hydratase	C13DCOAp[p] + H2Op[p] -> C13HCOAp[p]		0	Inf	0
r2581	Enoyl-CoA hydratase	C8DCOAp[p] + H2Op[p] -> C8HCOAp[p]		0	Inf	0
r2570	Enoyl-CoA hydratase	C11DCOAp[p] + H2Op[p] -> C11HCOAp[p]		0	Inf	0
r2582	Enoyl-CoA hydratase	C6DCOAp[p] + H2Op[p] -> C6HCOAp[p]		0	Inf	0
r2571	Enoyl-CoA hydratase	C9DCOAp[p] + H2Op[p] -> C9HCOAp[p]		0	Inf	0
r2574	Enoyl-CoA hydratase	C18DCOAp[p] + H2Op[p] -> C18HCOAp[p]		0	Inf	0
r2583	Enoyl-CoA hydratase	C4DCOAp[p] + H2Op[p] -> C4HCOAp[p]		0	Inf	0
r2572	Enoyl-CoA hydratase	C7DCOAp[p] + H2Op[p] -> C7HCOAp[p]		0	Inf	0
r2576	Enoyl-CoA hydratase	C16DCOAp[p] + H2Op[p] -> C16HCOAp[p]		0	Inf	0
r2573	Enoyl-CoA hydratase	C5DCOAp[p] + H2Op[p] -> C5HCOAp[p]		0	Inf	0
r2578	Enoyl-CoA hydratase	C14DCOAp[p] + H2Op[p] -> C14HCOAp[p]		0	Inf	0
r2575	Enoyl-CoA hydratase	C17DCOAp[p] + H2Op[p] -> C17HCOAp[p]		0	Inf	0
r2579	Enoyl-CoA hydratase	C12DCOAp[p] + H2Op[p] -> C12HCOAp[p]		0	Inf	0
r2577	Enoyl-CoA hydratase	C15DCOAp[p] + H2Op[p] -> C15HCOAp[p]		0	Inf	0
r2580	Enoyl-CoA hydratase	C10DCOAp[p] + H2Op[p] -> C10HCOAp[p]		0	Inf	0
r2584	Carnitine O-acetyltransferase	C171COAp[p] + CARp[p] -> C171CARp[p] + COAp[p]		0	Inf	0	Fatty acid catabolism
r2585	3 cycles of beta oxidation + isomerization	C181COAm[m] + 3 COAm[m] + 3 FADm[m] + 3 H2Om[m] + 3 NADm[m] -> 3 ACCOAm[m] + C12DCOAm[m] + 3 FADH2m[m] + 3 NADHm[m]		0	Inf	0
r2586	Lumped beta oxidation for unsaturated fatty acid	C182COAp[p] + 7 COAp[p] + 7 FADp[p] + 9 H2Op[p] + 9 NADp[p] -> AACCOAp[p] + 7 ACCOAp[p] + 7 FADH2p[p] + 9 NADHp[p]		0	Inf	0
r2587	Lumped beta oxidation for unsaturated fatty acid	C182COAm[m] + 7 COAm[m] + 7 FADm[m] + 9 H2Om[m] + 9 NADm[m] -> AACCOAm[m] + 7 ACCOAm[m] + 7 FADH2m[m] + 9 NADHm[m]		0	Inf	0
r2588	Lumped beta oxidation for unsaturated fatty acid	C183COAp[p] + 7 COAp[p] + 6 FADp[p] + 9 H2Op[p] + 9 NADp[p] -> AACCOAp[p] + 7 ACCOAp[p] + 6 FADH2p[p] + 9 NADHp[p]		0	Inf	0
r2589	Lumped beta oxidation for unsaturated fatty acid	C183COAm[m] + 7 COAm[m] + 6 FADm[m] + 9 H2Om[m] + 9 NADm[m] -> AACCOAm[m] + 7 ACCOAm[m] + 6 FADH2m[m] + 9 NADHm[m]		0	Inf	0
r2590	Lumped beta oxidation for unsaturated fatty acid	C191COAp[p] + 8 COAp[p] + 7 FADp[p] + 9 H2Op[p] + 9 NADp[p] -> 8 ACCOAp[p] + 7 FADH2p[p] + 9 NADHp[p] + PROPCOAp[p]		0	Inf	0
r2591	Lumped beta oxidation for unsaturated fatty acid	C192COAp[p] + 8 COAp[p] + 6 FADp[p] + 9 H2Op[p] + 9 NADp[p] -> 8 ACCOAp[p] + 6 FADH2p[p] + 9 NADHp[p] + PROPCOAp[p]		0	Inf	0
r2592	Lumped beta oxidation for unsaturated fatty acid	C171COAp[p] + 7 COAp[p] + 6 FADp[p] + 8 H2Op[p] + 8 NADp[p] -> 7 ACCOAp[p] + 6 FADH2p[p] + 8 NADHp[p] + PROPCOAp[p]		0	Inf	0
r2593	Lumped beta oxidation for unsaturated fatty acid	C171COAm[m] + 7 COAm[m] + 6 FADm[m] + 8 H2Om[m] + 8 NADm[m] -> 7 ACCOAm[m] + 6 FADH2m[m] + 8 NADHm[m] + PROPCOAm[m]		0	Inf	0
r2594	Lumped beta oxidation for unsaturated fatty acid	C162COAp[p] + 6 COAp[p] + 6 FADp[p] + 8 H2Op[p] + 8 NADp[p] -> AACCOAp[p] + 6 ACCOAp[p] + 6 FADH2p[p] + 8 NADHp[p]		0	Inf	0
r2595	Lumped beta oxidation for unsaturated fatty acid	C162COAm[m] + 6 COAm[m] + 6 FADm[m] + 8 H2Om[m] + 8 NADm[m] -> AACCOAm[m] + 6 ACCOAm[m] + 6 FADH2m[m] + 8 NADHm[m]		0	Inf	0
r2596	Lumped beta oxidation for unsaturated fatty acid	C161COAp[p] + 6 COAp[p] + 7 FADp[p] + 8 H2Op[p] + 8 NADp[p] -> AACCOAp[p] + 6 ACCOAp[p] + 7 FADH2p[p] + 8 NADHp[p]		0	Inf	0
r2597	Lumped beta oxidation for unsaturated fatty acid	C161COAm[m] + 6 COAm[m] + 7 FADm[m] + 8 H2Om[m] + 8 NADm[m] -> AACCOAm[m] + 6 ACCOAm[m] + 7 FADH2m[m] + 8 NADHm[m]		0	Inf	0
r2598	Lumped beta oxidation for unsaturated fatty acid	C141COAm[m] + 5 COAm[m] + 6 FADm[m] + 7 H2Om[m] + 7 NADm[m] -> AACCOAm[m] + 5 ACCOAm[m] + 6 FADH2m[m] + 7 NADHm[m]		0	Inf	0
r2599	Lumped beta oxidation for unsaturated fatty acid	C141COAp[p] + 5 COAp[p] + 6 FADp[p] + 7 H2Op[p] + 7 NADp[p] -> AACCOAp[p] + 5 ACCOAp[p] + 6 FADH2p[p] + 7 NADHp[p]		0	Inf	0
r2600	Carnitine O-acetyltransferase	CARp[p] + PROPCOAp[p] -> C3CARp[p] + COAp[p]		0	Inf	0	Fatty acid catabolism
r2601	Carnitine transport reaction	C3CAR[c] + CARp[p] -> C3CARp[p] + CAR[c]		0	Inf	0	transport
r2602	Carnitine transport reaction	C3CAR[c] + CARm[m] -> C3CARm[m] + CAR[c]		0	Inf	0	transport
r2603	Carnitine O-acetyltransferase	CARm[m] + PROPCOAm[m] -> C3CARm[m] + COAm[m]		0	Inf	0	Fatty acid catabolism
r2604	Carnitine transport reaction	ACCAR[c] + CARp[p] -> ACCARp[p] + CAR[c]		0	Inf	0	transport
r2605	Alanine transport	ALA[c] -> ALAp[p]		0	Inf	0	transport
r2606	Oxaloactetate transport	OA[c] -> OAp[p]		0	Inf	0	transport
r2607	Mevalonate oxidase	MVL[c] + O2[c] -> H2O[c] + MEVAL[c]		0	Inf	0
r2608	Acetyl-CoA C-acetyltransferase, acetoacetyl-CoA thiolase	AACCOAp[p] + COAp[p] -> 2 ACCOAp[p]		0	Inf	0	Fatty acid catabolism
r2609	Malate transport	MAL[c] -> MALp[p]		0	Inf	0	transport
BOUNDARY_INUe	R_BOUNDARY_INUe	INUe[e] ->		0	Inf	0	Exchange reaction
BOUNDARY_GLYCOe	R_BOUNDARY_GLYCOe	GLYCOe[e] ->		0	Inf	0	Exchange reaction
BOUNDARY_GCDEXe	R_BOUNDARY_GCDEXe	GCDEXe[e] ->		0	Inf	0	Exchange reaction
BOUNDARY_BCDEXe	R_BOUNDARY_BCDEXe	BCDEXe[e] ->		0	Inf	0	Exchange reaction
BOUNDARY_RAMYGe	R_BOUNDARY_RAMYGe	RAMYGe[e] ->		0	Inf	0	Exchange reaction
RPRUNe	R_RPRUNe	RPRUNe[e] ->		0	Inf	0	Exchange reaction
BOUNDARY_ARBUTe	R_BOUNDARY_ARBUTe	ARBUTe[e] ->		0	Inf	0	Exchange reaction
BOUNDARY_GENTe	R_BOUNDARY_GENTe	GENTe[e] ->		0	Inf	0	Exchange reaction
BOUNDARY_MELZe	R_BOUNDARY_MELZe	MELZe[e] ->		0	Inf	0	Exchange reaction
BOUNDARY_MALOLe	R_BOUNDARY_MALOLe	MALOLe[e] ->		0	Inf	0	Exchange reaction
BOUNDARY_PALAe	R_BOUNDARY_PALAe	PALAe[e] ->		0	Inf	0	Exchange reaction
BOUNDARY_2MXYLe	R_BOUNDARY_2MXYLe	2MXYLe[e] ->		0	Inf	0	Exchange reaction
BOUNDARY_SALe	R_BOUNDARY_SALe	SALe[e] ->		0	Inf	0	Exchange reaction
BOUNDARY_TURe	R_BOUNDARY_TURe	TURe[e] ->		0	Inf	0	Exchange reaction
BOUNDARY_MLACe	R_BOUNDARY_MLACe	MLACe[e] ->		0	Inf	0	Exchange reaction
BOUNDARY_RIBOLACe	R_BOUNDARY_RIBOLACe	RIBOLACe[e] ->		0	Inf	0	Exchange reaction
BOUNDARY_SEBAAe	R_BOUNDARY_SEBAAe	SEBAAe[e] ->		0	Inf	0	Exchange reaction
BOUNDARY_PCAe	R_BOUNDARY_PCAe	PCAe[e] ->		0	Inf	0	Exchange reaction
BOUNDARY_OCTNe	R_BOUNDARY_OCTNe	OCTNe[e] ->		0	Inf	0	Exchange reaction
BOUNDARY_GALN14LACe	R_BOUNDARY_GALN14LACe	GALN14LACe[e] ->		0	Inf	0	Exchange reaction
r2610	D-Galactono-1,4-lactone	GALN14LACe[e] -> GALN14LAC[c]		0	Inf	0	transport
BOUNDARY_2MGLCe	R_BOUNDARY_2MGLCe	2MGLCe[e] ->		0	Inf	0	Exchange reaction
BOUNDARY_MLTRIOe	R_BOUNDARY_MLTRIOe	MLTRIOe[e] ->		0	Inf	0	Exchange reaction
BOUNDARY_MPYRe	R_BOUNDARY_MPYRe	MPYRe[e] ->		0	Inf	0	Exchange reaction
BOUNDARY_TYRANe	R_BOUNDARY_TYRANe	TYRANe[e] ->		0	Inf	0	Exchange reaction
BOUNDARY_LLYXe	R_BOUNDARY_LLYXe	LLYXe[e] ->		0	Inf	0	Exchange reaction
BOUNDARY_ETAMe	R_BOUNDARY_ETAMe	ETAMe[e] ->		0	Inf	0	Exchange reaction
BOUNDARY_DASNe	R_BOUNDARY_DASNe	DASNe[e] ->		0	Inf	0	Exchange reaction
BOUNDARY_DALAe	R_BOUNDARY_DALAe	DALAe[e] ->		0	Inf	0	Exchange reaction
BOUNDARY_HSERe	R_BOUNDARY_HSERe	HSERe[e] ->		0	Inf	0	Exchange reaction
BOUNDARY_NPGLUe	R_BOUNDARY_NPGLUe	NPGLUe[e] ->		0	Inf	0	Exchange reaction
BOUNDARY_ETYAMe	R_BOUNDARY_ETYAMe	ETYAMe[e] ->		0	Inf	0	Exchange reaction
BOUNDARY_HISNe	R_BOUNDARY_HISNe	HISNe[e] ->		0	Inf	0	Exchange reaction
BOUNDARY_PHEETAMe	R_BOUNDARY_PHEETAMe	PHEETAMe[e] ->		0	Inf	0	Exchange reaction
BOUNDARY_FAe	R_BOUNDARY_FAe	FAe[e] ->		0	Inf	0	Exchange reaction
BOUNDARY_GLCUNANe	R_BOUNDARY_GLCUNANe	GLCUNANe[e] ->		0	Inf	0	Exchange reaction
BOUNDARY_LACNe	R_BOUNDARY_LACNe	LACNe[e] ->		0	Inf	0	Exchange reaction
BOUNDARY_NAGe	R_BOUNDARY_NAGe	NAGe[e] ->		0	Inf	0	Exchange reaction
BOUNDARY_NAMe	R_BOUNDARY_NAMe	NAMe[e] ->		0	Inf	0	Exchange reaction
BOUNDARY_ADNe	R_BOUNDARY_ADNe	ADNe[e] ->		0	Inf	0	Exchange reaction
BOUNDARY_GNe	R_BOUNDARY_GNe	GNe[e] ->		0	Inf	0	Exchange reaction
BOUNDARY_GSNe	R_BOUNDARY_GSNe	GSNe[e] ->		0	Inf	0	Exchange reaction
BOUNDARY_INSe	R_BOUNDARY_INSe	INSe[e] ->		0	Inf	0	Exchange reaction
BOUNDARY_PARAAe	R_BOUNDARY_PARAAe	PARAAe[e] ->		0	Inf	0	Exchange reaction
BOUNDARY_2NPENAe	R_BOUNDARY_2NPENAe	2NPENAe[e] ->		0	Inf	0	Exchange reaction
BOUNDARY_5NPENAe	R_BOUNDARY_5NPENAe	5NPENAe[e] ->		0	Inf	0	Exchange reaction
DRAIN_Pool	Artificial reaction	POOL[c] ->		0	Inf	0	Biosynthesis of cerebrin1
DRAIN_PROTEIN	Artificial reaction	Protein[n] ->		0	Inf	0	Biosynthesis of cerebrin1
DRAIN_LIPIDS	Artificial reaction	LIPIDS[c] ->		0	Inf	0	Biosynthesis of cerebrin1
DRAIN_CELLWALL	Artificial reaction	CELLWALL[c] ->		0	Inf	0	Biosynthesis of cerebrin1
DRAIN_DNA	Artificial reaction	DNA[c] ->		0	Inf	0	Biosynthesis of cerebrin1
DRAIN_DNAm	Artificial reaction	DNAm[m] ->		0	Inf	0	Biosynthesis of cerebrin1
DRAIN_RNA	Artificial reaction	RNA[c] ->		0	Inf	0	Biosynthesis of cerebrin1
DRAIN_RNAm	Artificial reaction	RNAm[m] ->		0	Inf	0	Biosynthesis of cerebrin1
r2611	Erythrose-4-phosphate phosphatase	E4P[c] + H2O[c] -> E[c] + PI[c]		0	Inf	0	C4 metabolism
r2612	Formamide transport	FAe[e] -> FA[c]		0	Inf	0	transport
r2613	Guanine transport	GNe[e] -> GN[c]		0	Inf	0	transport
r2614	Guanosine transport	GSNe[e] -> GSN[c]		0	Inf	0	transport
r2615	Inosine transport	INSe[e] -> INS[c]		0	Inf	0	transport
r2616	Homoserine transport	HSERe[e] -> HSER[c]		0	Inf	0	transport
r2617	Beta-glucosidase (beta-1,6)	GENTe[e] + H2Oe[e] -> 2 DGLCe[e]		0	Inf	0
r2618	Alpha-glucosidase (alpha-1,3)	H2Oe[e] + TURe[e] -> FRUe[e] + GLCe[e]		0	Inf	0
r2619	Sebacic acid transport	SEBAAe[e] -> SEBAA[c]		0	Inf	0	transport
r2620	Sebacic acid transport	SEBAAp[p] -> SEBAA[c]		0	Inf	0	transport
r2623	Fatty acid transport	C100[c] -> C100p[p]		0	Inf	0	transport
r2625	Fatty acid transport	C80[c] -> C80p[p]		0	Inf	0	transport
r2627	Fatty acid transport	C60[c] -> C60p[p]		0	Inf	0	transport
r2629	Fatty acid transport	C70[c] -> C70p[p]		0	Inf	0	transport
r2630	Oxidation of yanuthone E	2 NADPH[c] + O2[c] + YANUE[c] -> H2O[c] + 2 NADP[c] + YANUJ[c]		0	Inf	0
r2631	Oxidation of 22-deacetylyanuthone A	22DEAYANUA[c] + NADPH[c] + O2[c] -> H2O[c] + NADP[c] + YANUH[c]		0	Inf	0
r2632	Oxidation of 7-deacetoxyyanuthone A	7DEACYANUA[c] + NADPH[c] + O2[c] -> H2O[c] + NADP[c] + YANUF[c]		0	Inf	0
r2633	Glycosylation of Yanuthone F	GLC[c] + YANUF[c] -> H2O[c] + YANUG[c]		0	Inf	0
r2634	Nigragillin transport	SMNIGN[c] -> SMNIGNe[e]		0	Inf	0	transport
BOUNDARY_SMNIGNe	R_BOUNDARY_SMNIGNe	SMNIGNe[e] ->		0	Inf	0	Exchange reaction
BOUNDARY_SMAZABe	R_BOUNDARY_SMAZABe	SMAZABe[e] ->		0	Inf	0	Exchange reaction
r2635	Azanigerone B transport	SMAZAB[c] -> SMAZABe[e]		0	Inf	0	transport
BOUNDARY_SMAZACe	R_BOUNDARY_SMAZACe	SMAZACe[e] ->		0	Inf	0	Exchange reaction
r2636	Azanigerone C transport	SMAZAC[c] -> SMAZACe[e]		0	Inf	0	transport
r2637	Azanigerone D transport	SMAZAD[c] -> SMAZADe[e]		0	Inf	0	transport
BOUNDARY_SMAZADe	R_BOUNDARY_SMAZADe	SMAZADe[e] ->		0	Inf	0	Exchange reaction
r2638	Pyranonigrin A transport	SMPYRA[c] -> SMPYRAe[e]		0	Inf	0	transport
r2639	Pyranonigrin J transport	SMPYRJ[c] -> SMPYRJe[e]		0	Inf	0	transport
r2640	Pyranonigrin I transport	SMPYRI[c] -> SMPYRIe[e]		0	Inf	0	transport
r2641	Pyranonigrin H transport	SMPYRH[c] -> SMPYRHe[e]		0	Inf	0	transport
r2642	Pyranonigrin K transport	SMPYRK[c] -> SMPYRKe[e]		0	Inf	0	transport
r2643	Pyranonigrin E transport	SMPYRE[c] -> SMPYREe[e]		0	Inf	0	transport
r2644	Pyranonigrin G transport	SMPYRG[c] -> SMPYRGe[e]		0	Inf	0	transport
BOUNDARY_SMPYRAe	R_BOUNDARY_SMPYRAe	SMPYRAe[e] ->		0	Inf	0	Exchange reaction
BOUNDARY_SMPYRJe	R_BOUNDARY_SMPYRJe	SMPYRJe[e] ->		0	Inf	0	Exchange reaction
BOUNDARY_SMPYRIe	R_BOUNDARY_SMPYRIe	SMPYRIe[e] ->		0	Inf	0	Exchange reaction
BOUNDARY_SMPYRHe	R_BOUNDARY_SMPYRHe	SMPYRHe[e] ->		0	Inf	0	Exchange reaction
BOUNDARY_SMPYREe	R_BOUNDARY_SMPYREe	SMPYREe[e] ->		0	Inf	0	Exchange reaction
BOUNDARY_SMPYRGe	R_BOUNDARY_SMPYRGe	SMPYRGe[e] ->		0	Inf	0	Exchange reaction
BOUNDARY_SMPYRKe	R_BOUNDARY_SMPYRKe	SMPYRKe[e] ->		0	Inf	0	Exchange reaction
r2650	trans-urocanic acid transport	UROA[c] -> UROAe[e]		0	Inf	0	transport
BOUNDARY_UROAe	R_BOUNDARY_UROAe	UROAe[e] ->		0	Inf	0	Exchange reaction
r2651	L-cystine transport	CYSTe[e] -> CYST[c]		0	Inf	0	transport
BOUNDARY_CYSTe	R_BOUNDARY_CYSTe	CYSTe[e] ->		0	Inf	0	Exchange reaction
BOUNDARY_CYSAe	R_BOUNDARY_CYSAe	CYSAe[e] ->		0	Inf	0	Exchange reaction
r2656	Arbutin beta-glucosidase	ARBUTe[e] + H2Oe[e] -> DGLCe[e] + HYQUIe[e]		0	Inf	0
r2657	Amygdalin beta-glucosidase	H2Oe[e] + RAMYGe[e] -> DGLCe[e] + RPRUNe[e]		0	Inf	0
r2658	Prunasin beta-glucosidase	H2Oe[e] + RPRUNe[e] -> DGLCe[e] + RMANe[e]		0	Inf	0
r2659	Melzitose beta-glucosidase	2 H2Oe[e] + MELZe[e] -> 2 DGLC[c] + FRUe[e]		0	Inf	0	transport
r2660	Maltitol alpha-glucosidase	H2Oe[e] + MALOLe[e] -> GLCe[e] + SOTe[e]		0	Inf	0
r2661	Palatinose hydrolase	H2Oe[e] + PALAe[e] -> FRUe[e] + GLCe[e]		0	Inf	0
r2662	4-Guanidinobutanoate transport	GBATe[e] -> GBAT[c]		0	Inf	0	transport
r2663	N-Acetyl-D-glucosamine transport	NAGe[e] -> NAG[c]		0	Inf	0	transport
r2664	Adenosine transporter	ADNe[e] -> ADN[c]		0	Inf	0	transport
r2665	Carnitine O-acetyltransferase	C50COA[c] + CAR[c] -> C50CAR[c] + COA[c]		0	Inf	0	Fatty acid catabolism
r2666	Carnitine transport reaction	C50CAR[c] + CARm[m] -> C50CARm[m] + CAR[c]		0	Inf	0	transport
r2667	Carnitine O-acetyltransferase	C50CARm[m] + COAm[m] -> C50COAm[m] + CARm[m]		0	Inf	0	Fatty acid catabolism
BOUNDARY_SMTAN1612e	R_BOUNDARY_SMTAN1612e	SMTAN1612e[e] ->		0	Inf	0	Exchange reaction
BOUNDARY_STARCHe	R_BOUNDARY_STARCHe	STARCHe[e] ->		0	Inf	0	Exchange reaction
r2679	Alpha-glucosidase (alpha-1,3)	H2O[c] + TUR[c] -> FRU[c] + GLC[c]		0	Inf	0
r2682	Malate dehydrogenase side reaction	AKGm[m] + NADHm[m] -> NADm[m] + S2HGm[m]		0	Inf	0
r2683	Homo-cis-aconitate transporter	HACNm[m] -> HACN[c]		0	Inf	0	transport
r2684	Homo-citrate transport	HCITm[m] -> HCIT[c]		0	Inf	0	transport
r2685	Vanillyl alcohol transport	VANOHe[e] -> VANOH[c]		0	Inf	0	transport
r2686	Vanillyl alcohol transport	VANOH[c] -> VANOHp[p]		0	Inf	0	transport
r2690	4-aminobutanal transport	GABALe[e] -> GABAL[c]		0	Inf	0	transport
r2692	acetamidase	ACAMe[e] + H2Oe[e] -> ACe[e] + NH3e[e]		0	Inf	0
r2699	trans-3-hydroxy-L-proline dehydratase	T3HPRO[c] -> H2O[c] + P2C[c]		0	Inf	0
r2706	Unknown phosphatase	5N65PRIBOU[c] + H2O[c] + 2 H[c] -> 5N6RU[c] + PI[c]		0	Inf	0
BOUNDARY_ARABANe	R_BOUNDARY_ARABANe	ARABANe[e] ->		0	Inf	0	Exchange reaction
BOUNDARY_XYLANe	R_BOUNDARY_XYLANe	XYLANe[e] ->		0	Inf	0	Exchange reaction
BOUNDARY_GALNe	R_BOUNDARY_GALNe	GALNe[e] ->		0	Inf	0	Exchange reaction
BOUNDARY_MLTDe	R_BOUNDARY_MLTDe	MLTDe[e] ->		0	Inf	0	Exchange reaction
BOUNDARY_PECe	R_BOUNDARY_PECe	PECe[e] ->		0	Inf	0	Exchange reaction
BOUNDARY_4NBUTe	R_BOUNDARY_4NBUTe	4NBUTe[e] ->		0	Inf	0	Exchange reaction
BOUNDARY_GPROPe	R_BOUNDARY_GPROPe	GPROPe[e] ->		0	Inf	0	Exchange reaction
BOUNDARY_LHARGe	R_BOUNDARY_LHARGe	LHARGe[e] ->		0	Inf	0	Exchange reaction
BOUNDARY_GACe	R_BOUNDARY_GACe	GACe[e] ->		0	Inf	0	Exchange reaction
BOUNDARY_ZNe	R_BOUNDARY_ZNe	ZNe[e] ->		0	Inf	0	Exchange reaction
BOUNDARY_RHAGALANe	R_BOUNDARY_RHAGALANe	RHAGALANe[e] ->		0	Inf	0	Exchange reaction
BOUNDARY_QUERCE3BGe	R_BOUNDARY_QUERCE3BGe	QUERCE3BGe[e] ->		0	Inf	0	Exchange reaction
BOUNDARY_PTYRe	R_BOUNDARY_PTYRe	PTYRe[e] ->		0	Inf	0	Exchange reaction
BOUNDARY_NARINGEe	R_BOUNDARY_NARINGEe	NARINGEe[e] ->		0	Inf	0	Exchange reaction
BOUNDARY_MGDGe	R_BOUNDARY_MGDGe	MGDGe[e] ->		0	Inf	0	Exchange reaction
BOUNDARY_METPOLGALUNTe	R_BOUNDARY_METPOLGALUNTe	METPOLGALUNTe[e] ->		0	Inf	0	Exchange reaction
BOUNDARY_METHe	R_BOUNDARY_METHe	METHe[e] ->		0	Inf	0	Exchange reaction
BOUNDARY_MAPCHOe	R_BOUNDARY_MAPCHOe	MAPCHOe[e] ->		0	Inf	0	Exchange reaction
BOUNDARY_HESPEe	R_BOUNDARY_HESPEe	HESPEe[e] ->		0	Inf	0	Exchange reaction
BOUNDARY_HESPE7BGe	R_BOUNDARY_HESPE7BGe	HESPE7BGe[e] ->		0	Inf	0	Exchange reaction
BOUNDARY_GALLOCe	R_BOUNDARY_GALLOCe	GALLOCe[e] ->		0	Inf	0	Exchange reaction
BOUNDARY_FE2e	R_BOUNDARY_FE2e	FE2e[e] ->		0	Inf	0	Exchange reaction
BOUNDARY_FARAXYLe	R_BOUNDARY_FARAXYLe	FARAXYLe[e] ->		0	Inf	0	Exchange reaction
BOUNDARY_DPHEe	R_BOUNDARY_DPHEe	DPHEe[e] ->		0	Inf	0	Exchange reaction
BOUNDARY_COe	R_BOUNDARY_COe	COe[e] ->		0	Inf	0	Exchange reaction
BOUNDARY_CHLORAe	R_BOUNDARY_CHLORAe	CHLORAe[e] ->		0	Inf	0	Exchange reaction
BOUNDARY_CARBOAe	R_BOUNDARY_CARBOAe	CARBOAe[e] ->		0	Inf	0	Exchange reaction
BOUNDARY_CARAXYLe	R_BOUNDARY_CARAXYLe	CARAXYLe[e] ->		0	Inf	0	Exchange reaction
BOUNDARY_B14MANe	R_BOUNDARY_B14MANe	B14MANe[e] ->		0	Inf	0	Exchange reaction
BOUNDARY_ASe	R_BOUNDARY_ASe	ASe[e] ->		0	Inf	0	Exchange reaction
BOUNDARY_2AMANBIOe	R_BOUNDARY_2AMANBIOe	2AMANBIOe[e] ->		0	Inf	0	Exchange reaction
BOUNDARY_CHITe	R_BOUNDARY_CHITe	CHITe[e] ->		0	Inf	0	Exchange reaction
BOUNDARY_XYLGLUCe	R_BOUNDARY_XYLGLUCe	XYLGLUCe[e] ->		0	Inf	0	Exchange reaction
BOUNDARY_PHLOROGAe	R_BOUNDARY_PHLOROGAe	PHLOROGAe[e] ->		0	Inf	0	Exchange reaction
BOUNDARY_PHLOIe	R_BOUNDARY_PHLOIe	PHLOIe[e] ->		0	Inf	0	Exchange reaction
BOUNDARY_PHLOGe	R_BOUNDARY_PHLOGe	PHLOGe[e] ->		0	Inf	0	Exchange reaction
BOUNDARY_PHLOAe	R_BOUNDARY_PHLOAe	PHLOAe[e] ->		0	Inf	0	Exchange reaction
r2711	Triacetate lactone transport	TRIALAC[c] -> TRIALACe[e]		0	Inf	0	transport
BOUNDARY_TRIALACe	R_BOUNDARY_TRIALACe	TRIALACe[e] ->		0	Inf	0	Exchange reaction
r2712	Tetraacetic acid lactone transport	TETRALAC[c] -> TETRALACe[e]		0	Inf	0	transport
r2713	Rubrofusarin B transport	SMRUBFB[c] -> SMRUBFBe[e]		0	Inf	0	transport
r2714	Nygerone A transport	SMNYGA[c] -> SMNYGAe[e]		0	Inf	0	transport
BOUNDARY_SMNYGAe	R_BOUNDARY_SMNYGAe	SMNYGAe[e] ->		0	Inf	0	Exchange reaction
BOUNDARY_SMRUBFBe	R_BOUNDARY_SMRUBFBe	SMRUBFBe[e] ->		0	Inf	0	Exchange reaction
BOUNDARY_TETRALACe	R_BOUNDARY_TETRALACe	TETRALACe[e] ->		0	Inf	0	Exchange reaction
BOUNDARY_SMN1368THNe	R_BOUNDARY_SMN1368THNe	SMN1368THNe[e] ->		0	Inf	0	Exchange reaction
r2715	1,3,6,8-Tetrahydroxynaphthalene transport	SMN1368THN[c] -> SMN1368THNe[e]		0	Inf	0	transport
r2716	Fonsecin transport	SMFONS[c] -> SMFONSe[e]		0	Inf	0	transport
BOUNDARY_SMFONSe	R_BOUNDARY_SMFONSe	SMFONSe[e] ->		0	Inf	0	Exchange reaction
BOUNDARY_SMFONC2e	R_BOUNDARY_SMFONC2e	SMFONC2e[e] ->		0	Inf	0	Exchange reaction
r2717	Recycled fonsecinone C transport	SMFONC2[c] -> SMFONC2e[e]		0	Inf	0	transport
BOUNDARY_SMFONCe	R_BOUNDARY_SMFONCe	SMFONCe[e] ->		0	Inf	0	Exchange reaction
r2718	Fonsecinone C transport	SMFONC[c] -> SMFONCe[e]		0	Inf	0	transport
BOUNDARY_SMFONB2e	R_BOUNDARY_SMFONB2e	SMFONB2e[e] ->		0	Inf	0	Exchange reaction
r2719	Recycled fonsecinone B transport	SMFONB2[c] -> SMFONB2e[e]		0	Inf	0	transport
r2803	Fonsecinone B transport	SMFONB[c] -> SMFONBe[e]		0	Inf	0	transport
BOUNDARY_SMFONBe	R_BOUNDARY_SMFONBe	SMFONBe[e] ->		0	Inf	0	Exchange reaction
r2804	Fonsecinone A transport	SMFONA[c] -> SMFONAe[e]		0	Inf	0	transport
BOUNDARY_SMFONAe	R_BOUNDARY_SMFONAe	SMFONAe[e] ->		0	Inf	0	Exchange reaction
BOUNDARY_SMAUAe	R_BOUNDARY_SMAUAe	SMAUAe[e] ->		0	Inf	0	Exchange reaction
r2805	Aurasperone A transport	SMAUA[c] -> SMAUAe[e]		0	Inf	0	transport
BOUNDARY_SMASPRe	R_BOUNDARY_SMASPRe	SMASPRe[e] ->		0	Inf	0	Exchange reaction
r2806	Asperrubrol transport	SMASPR[c] -> SMASPRe[e]		0	Inf	0	transport
BOUNDARY_SMASPCe	R_BOUNDARY_SMASPCe	SMASPCe[e] ->		0	Inf	0	Exchange reaction
r2807	Asperpyrone C transport	SMASPC[c] -> SMASPCe[e]		0	Inf	0	transport
BOUNDARY_SMASPBe	R_BOUNDARY_SMASPBe	SMASPBe[e] ->		0	Inf	0	Exchange reaction
r2808	Asperpyrone B transport	SMASPB[c] -> SMASPBe[e]		0	Inf	0	transport
BOUNDARY_OTalphae	R_BOUNDARY_OTalphae	OTalphae[e] ->		0	Inf	0	Exchange reaction
r2809	Ochratoxin alpha transport	OTalpha[c] -> OTalphae[e]		0	Inf	0	transport
BOUNDARY_GLYCAe	R_BOUNDARY_GLYCAe	GLYCAe[e] ->		0	Inf	0	Exchange reaction
r2810	CO2 diffusion	CO2p[p] -> CO2[c]		0	Inf	0	transport
BOUNDARY_cVVFFe	R_BOUNDARY_cVVFFe	cVVFFe[e] ->		0	Inf	0	Exchange reaction
r2811	cVVFF transport	cVVFF[c] -> cVVFFe[e]		0	Inf	0	transport
r2812	cVVFY transport	cVVFY[c] -> cVVFYe[e]		0	Inf	0	transport
r2813	Regernation of extracellular FAD	FADH2e[e] + O2e[e] -> FADe[e] + H2O2e[e]		0	Inf	0	Exchange reaction
r2814	Isethionic acid transport	ISEA[c] -> ISEAe[e]		0	Inf	0	transport
BOUNDARY_ISEAe	R_BOUNDARY_ISEAe	ISEAe[e] ->		0	Inf	0	Exchange reaction
BOUNDARY_DMAGGFe	R_BOUNDARY_DMAGGFe	DMAGGFe[e] ->		0	Inf	0	Exchange reaction
r2815	Demethyl agglomerin F transport	DMAGGF[c] -> DMAGGFe[e]		0	Inf	0	transport
r2816	Arsenic acid transport	ASAe[e] -> ASA[c]		0	Inf	0	transport
BOUNDARY_ASAe	R_BOUNDARY_ASAe	ASAe[e] ->		0	Inf	0	Exchange reaction
r2817	alpha-Aminopropiononitrile transport	APROP[c] -> APROPe[e]		0	Inf	0	transport
BOUNDARY_APROPe	R_BOUNDARY_APROPe	APROPe[e] ->		0	Inf	0	Exchange reaction
r2818	Ferrichrome export	DFERC[c] -> DFERCe[e]		0	Inf	0	transport
r2819	Ferrichrome import	FERCe[e] -> FERC[c]		0	Inf	0	transport
r2820	Iron uptake of ferrichrome	DFERCe[e] + FE3e[e] -> FERCe[e] + 3 He[e]		0	Inf	0	Exchange reaction
r2821	Iron release of ferrichrome	FERC[c] + 3 H[c] -> DFERC[c] + FE3[c]		0	Inf	0	Exchange reaction
BOUNDARY_bFRUe	R_BOUNDARY_bFRUe	bFRUe[e] ->		0	Inf	0	Exchange reaction
r2822	beta-D-Fructose	bFRUe[e] -> bFRU[c]		0	Inf	0	transport
BOUNDARY_bGLACe	R_BOUNDARY_bGLACe	bGLACe[e] ->		0	Inf	0	Exchange reaction
r2823	beta-D-Galactose transport	bGLACe[e] -> bGLAC[c]		0	Inf	0	transport
BOUNDARY_bLARAB	R_BOUNDARY_bLARAB	bLARAB[c] ->		0	Inf	0	Exchange reaction
r2824	beta-L-Arabinose transport	bLARABe[e] -> bLARAB[c]		0	Inf	0	transport
r2825	Heptanoate	C70e[e] -> C70[c]		0	Inf	0	transport
BOUNDARY_C70e	R_BOUNDARY_C70e	C70e[e] ->		0	Inf	0	Exchange reaction
r2830	Peroxisomal isocitrate transport	ICIT[c] -> ICITp[p]		0	Inf	0	transport
r2831	2-Oxoglutarate transporter	AKGp[p] -> AKG[c]		0	Inf	0	transport
r2833	Glyoxylate transporter	GLX[c] -> GLXp[p]		0	Inf	0	transport
BOUNDARY_2GGAe	R_BOUNDARY_2GGAe	2GGAe[e] ->		0	Inf	0	Exchange reaction
BOUNDARY_GLYCEAe	R_BOUNDARY_GLYCEAe	GLYCEAe[e] ->		0	Inf	0	Exchange reaction
r2837	D-Lactate/Pyruvate antiporter	LAC[c] + PYRm[m] -> LACm[m] + PYR[c]		0	Inf	0	Exchange reaction
r2838	L-Lactate/Pyruvate antiporter	LLAC[c] + PYRm[m] -> LLACm[m] + PYR[c]		0	Inf	0	Exchange reaction
BOUNDARY_IND3ACDOXe	R_BOUNDARY_IND3ACDOXe	IND3ACDOXe[e] ->		0	Inf	0	Exchange reaction
BOUNDARY_ACNLe	R_BOUNDARY_ACNLe	ACNLe[e] ->		0	Inf	0	Exchange reaction
r2839	3-Indoleacetonitrile	ACNLe[e] -> ACNL[c]		0	Inf	0	transport
BOUNDARY_3HPROe	R_BOUNDARY_3HPROe	3HPROe[e] ->		0	Inf	0	Exchange reaction
BOUNDARY_T3HPROe	R_BOUNDARY_T3HPROe	T3HPROe[e] ->		0	Inf	0	Exchange reaction
r2840	cis-3-hydroxy-L-proline transport	3HPROe[e] -> 3HPRO[c]		0	Inf	0	transport
r2841	trans-3-hydroxy-L-proline transport	T3HPROe[e] -> T3HPRO[c]		0	Inf	0	transport
r2842	Conversion of iron3 to iron2	FE3[c] -> FE2[c]		0	Inf	0	Exchange reaction
r2843	2-Oxobutanoate transport	OBUTe[e] -> OBUT[c]		0	Inf	0	transport
r2844	Methanethiol transport	METHe[e] -> METH[c]		0	Inf	0	transport
r2846	Methionine S-oxide transport	MSOe[e] -> MSO[c]		0	Inf	0	transport
r2848	2,4-dihydroxy-3,5,6-trimethylbenzaldehyde	24DH356TMBAL[c] -> 24DH356TMBALe[e]		0	Inf	0	transport
BOUNDARY_24DH356TMBALe	R_BOUNDARY_24DH356TMBALe	24DH356TMBALe[e] ->		0	Inf	0	Exchange reaction
r2849	Catalase	2 H2O2m[m] -> 2 H2Om[m] + O2m[m]		0	Inf	0
r991_REV	Glycolaldehyde dehydrogenase (reversible)	GLYA[c] + NADH[c] -> GLAL[c] + H2O[c] + NAD[c]		0	Inf	0
r122_REV	Glycerol dehydrogenase (reversible)	GLYN[c] + NADH[c] -> GL[c] + NAD[c]		0	Inf	0	C3 metabolism
r183_REV	L-Lactate dehydrogenase (reversible)	NADH[c] + PYR[c] -> LLAC[c] + NAD[c]		0	Inf	0	C3 metabolism
r135_REV	Tartrate dehydratase (reversible)	H2O[c] + OA[c] -> TAR[c]		0	Inf	0	C4 metabolism
r141_REV	Erythrose dehydrogenase (reversible)	EU[c] + NADH[c] -> EOL[c] + NAD[c]		0	Inf	0	C4 metabolism
r171_REV	2-keto-3-deoxygluconate aldolase (reversible)	GLYAL[c] + PYR[c] -> KDDGC[c]		0	Inf	0	C6 metabolism
r182_REV	2-Dehydro-3-deoxy-D-galactonate aldolase (reversible)	GLYAL[c] + PYR[c] -> 2D3DGALT[c]		0	Inf	0	Nucleotide sugars
r1217_REV	UDP-D-galactose dehydrogenase (reversible)	H2O[c] + 2 NAD[c] + UDPGAL[c] -> 2 NADH[c] + UDPGALU[c]		0	Inf	0	Nucleotide sugars
r1192_REV	Inferred reaction from \citet{Karanth79} (reversible)	4HBAL[c] + AC[c] -> COUM[c] + H2O[c]		0	Inf	0	Metabolism of aromatics
r1193_REV	Dimethylterephthalate esterase (reversible)	METHOL[c] + MTPHTH[c] -> DMT[c] + H2O[c]		0	Inf	0	Metabolism of aromatics
r1194_REV	Dimethylterephthalate esterase (reversible)	METHOL[c] + TPHTH[c] -> H2O[c] + MTPHTH[c]		0	Inf	0	Metabolism of aromatics
r1269_REV	trans-feruloyl-CoA hydratase (reversible)	FERHCOA[c] -> FERCOA[c] + H2O[c]		0	Inf	0	Metabolism of aromatics
r1270_REV	vanillin synthase (reversible)	ACCOA[c] + VANIN[c] -> FERHCOA[c]		0	Inf	0	Metabolism of aromatics
r974_REV	D-mandelate dehydrogenase (reversible)	BFOR[c] + NADH[c] -> DMAND[c] + NAD[c]		0	Inf	0	Metabolism of aromatics
r975_REV	L-mandelate dehydrogenase (reversible)	BFOR[c] + NADH[c] -> LMAND[c] + NAD[c]		0	Inf	0	Metabolism of aromatics
r978_REV	NADP-benzaldehyde dehydrogenase (reversible)	BA[c] + NADPH[c] -> BAL[c] + H2O[c] + NADP[c]		0	Inf	0	Metabolism of aromatics
r963_REV	5-dehydroshikimate dehydrase (reversible)	H2O[c] + PCC[c] -> DHSK[c]	An08g06800	0	Inf	0	Metabolism of aromatics
r1189_REV	Butanal dehydrogenase (reversible)	C40COA[c] + NADH[c] -> BUTAL[c] + COA[c] + NAD[c]		0	Inf	0
r1203_REV	Butanal dehydrogenase (reversible)	C50COA[c] + NADH[c] -> COA[c] + NAD[c] + PENAL[c]		0	Inf	0
r286_REV	Cystine reductase (reversible)	CYST[c] + NADH[c] -> 2 CYS[c] + NAD[c]		0	Inf	0	AA biosynthesis
r287_REV	Glutamate synthase (NADPH) (reversible)	2 GLU[c] + NADP[c] -> AKG[c] + GLN[c] + NADPH[c]	An01g08800 or An01g08820	0	Inf	0
r327_REV	histamine N-acetyltransferase (reversible)	COA[c] + NAHISN[c] -> ACCOA[c] + HISN[c]		0	Inf	0	Histidine
r370_REV	Quinate 5-dehydrogenase (reversible)	DQT[c] + NADH[c] -> NAD[c] + QT[c]	An03g03710 or An04g08100	0	Inf	0
NE4_REV	Non enzymatic reaction (reversible)	H2O[c] + P5C[c] -> GLUGSAL[c]		0	Inf	0	Proline
NE5_REV	Non enzymatic reaction (reversible)	H2Om[m] + P5Cm[m] -> GLUGSALm[m]		0	Inf	0	Proline
r1267_REV	quinolinate synthetase, NadA (reversible)	2 H2O[c] + PI[c] + QUIN[c] -> IMASP[c] + T3P1[c]		0	Inf	0	NAD and NADPH biosynthesis
r557_REV	NMN nucleosidase (reversible)	NICD[c] + R5P[c] -> H2O[c] + NMN[c]		0	Inf	0	NAD and NADPH biosynthesis
r896_REV	UDPgalactose:1,2-diacylglycerol 3-beta-D-galactosyltransferase (reversible)	MGDG[c] + UDP[c] -> DAGLY[c] + UDPGAL[c]		0	Inf	0	Glycolipid metabolism
r897_REV	Galactolipid galactosyltransferase (reversible)	DGDG[c] + UDP[c] -> MGDG[c] + UDPGAL[c]		0	Inf	0	Glycolipid metabolism
r898_REV	lipid galactosyltransferase (reversible)	COA[c] + MGC181[c] + UDP[c] -> C181COA[c] + H2O[c] + UDPG[c]		0	Inf	0	Glycolipid metabolism
NE7_REV	Keto-enol tautomerie (reversible)	TOLUEK[c] -> TOLUEE[c]		0	Inf	0
r904_REV	choline sulfotransferase (reversible)	CHOSLF[c] + H[c] + PAP[c] -> CHO[c] + PAPS[c]		0	Inf	0	Inorganic metabolism
r908_REV	Non enzymatic reaction (reversible)	H[c] + NH3[c] -> NH4[c]		0	Inf	0	Proline
r1092_REV	R_r1092 (reversible)	CO2[c] -> CO2e[e]		0	Inf	0	transport
r1093_REV	R_r1093 (reversible)	H2O[c] -> H2Oe[e]		0	Inf	0	transport
r1094_REV	R_r1094 (reversible)	O2[c] -> O2e[e]		0	Inf	0	transport
r1091_REV	R_r1091 (reversible)	H2O2[c] -> H2O2e[e]		0	Inf	0	transport
r1071_REV	R_r1071 (reversible)	ETH[c] -> ETHe[e]		0	Inf	0	transport
r1141_REV	R_r1141 (reversible)	METHOL[c] -> METHOLe[e]		0	Inf	0	transport
r1142_REV	R_r1142 (reversible)	FOR[c] -> FORe[e]		0	Inf	0	transport
r1066_REV	R_r1066 (reversible)	LAC[c] -> LACe[e]		0	Inf	0	transport
r1065_REV	R_r1065 (reversible)	LLAC[c] -> LLACe[e]		0	Inf	0	transport
r1150_REV	R_r1150 (reversible)	H2Om[m] -> H2O[c]		0	Inf	0	transport
r1153_REV	R_r1153 (reversible)	O2m[m] -> O2[c]		0	Inf	0	transport
r1152_REV	R_r1152 (reversible)	CO2m[m] -> CO2[c]		0	Inf	0	transport
r1151_REV	R_r1151 (reversible)	NH3m[m] -> NH3[c]		0	Inf	0	transport
r1149_REV	R_r1149 (reversible)	ETHm[m] -> ETH[c]		0	Inf	0	transport
r1148_REV	R_r1148 (reversible)	ACALm[m] -> ACAL[c]		0	Inf	0	transport
r1147_REV	R_r1147 (reversible)	ACm[m] -> AC[c]		0	Inf	0	transport
r1014_REV	R_r1014 (reversible)	C40[c] -> C40e[e]		0	Inf	0	transport
r1015_REV	R_r1015 (reversible)	C60[c] -> C60e[e]		0	Inf	0	transport
r1016_REV	R_r1016 (reversible)	C80[c] -> C80e[e]		0	Inf	0	transport
r1017_REV	R_r1017 (reversible)	C100[c] -> C100e[e]		0	Inf	0	transport
r1018_REV	R_r1018 (reversible)	C120[c] -> C120e[e]		0	Inf	0	transport
r1019_REV	R_r1019 (reversible)	C140[c] -> C140e[e]		0	Inf	0	transport
r1020_REV	R_r1020 (reversible)	C141[c] -> C141e[e]		0	Inf	0	transport
r1021_REV	R_r1021 (reversible)	C150[c] -> C150e[e]		0	Inf	0	transport
r1022_REV	R_r1022 (reversible)	C160[c] -> C160e[e]		0	Inf	0	transport
r1023_REV	R_r1023 (reversible)	C161[c] -> C161e[e]		0	Inf	0	transport
r1024_REV	R_r1024 (reversible)	C162[c] -> C162e[e]		0	Inf	0	transport
r1025_REV	R_r1025 (reversible)	C170[c] -> C170e[e]		0	Inf	0	transport
r1026_REV	R_r1026 (reversible)	C171[c] -> C171e[e]		0	Inf	0	transport
r1027_REV	R_r1027 (reversible)	C180[c] -> C180e[e]		0	Inf	0	transport
r1028_REV	R_r1028 (reversible)	C181[c] -> C181e[e]		0	Inf	0	transport
r1029_REV	R_r1029 (reversible)	C182[c] -> C182e[e]		0	Inf	0	transport
r1030_REV	R_r1030 (reversible)	C183[c] -> C183e[e]		0	Inf	0	transport
r1031_REV	R_r1031 (reversible)	C190[c] -> C190e[e]		0	Inf	0	transport
r1032_REV	R_r1032 (reversible)	C191[c] -> C191e[e]		0	Inf	0	transport
r1033_REV	R_r1033 (reversible)	C192[c] -> C192e[e]		0	Inf	0	transport
r1034_REV	R_r1034 (reversible)	C200[c] -> C200e[e]		0	Inf	0	transport
r1124_REV	ATP permease (reversible)	ATP[c] -> ATPe[e]		0	Inf	0	transport
r1123_REV	AMP permease (reversible)	AMP[c] -> AMPe[e]		0	Inf	0	transport
r1121_REV	Uridine permease (reversible)	URI[c] -> URIe[e]		0	Inf	0	transport
r1126_REV	Nicotinate permease (reversible)	NICA[c] -> NICAe[e]		0	Inf	0	transport
r1127_REV	Nicotinamide permease (reversible)	NICD[c] -> NICDe[e]		0	Inf	0	transport
r1122_REV	Xanthine permease (reversible)	XAN[c] -> XANe[e]		0	Inf	0	transport
r1128_REV	L-Kynurenine permease (reversible)	KYN[c] -> KYNe[e]		0	Inf	0	transport
r1214_REV	R_r1214 (reversible)	3CPYRD[c] -> 3CPYRDe[e]		0	Inf	0	transport
r1182_REV	Anthranilate transporter (reversible)	AN[c] -> ANe[e]		0	Inf	0	transport
r1074_REV	Phenylacetate transporter (reversible)	PHAC[c] -> PHACe[e]		0	Inf	0	transport
r1076_REV	Mandelate-transporter (reversible)	DMAND[c] -> DMANDe[e]		0	Inf	0	transport
r1075_REV	Mandelate-transporter (reversible)	LMAND[c] -> LMANDe[e]		0	Inf	0	transport
r1073_REV	R_r1073 (reversible)	PHAL[c] -> PHALe[e]		0	Inf	0	transport
r1078_REV	benzoate transporter (reversible)	BA[c] -> BAe[e]		0	Inf	0	transport
r1077_REV	R_r1077 (reversible)	BN[c] -> BNe[e]		0	Inf	0	transport
r1084_REV	R_r1084 (reversible)	DHSK[c] -> DHSKe[e]		0	Inf	0	transport
r1082_REV	salicylate transporter (reversible)	SALI[c] -> SALIe[e]		0	Inf	0	transport
r1072_REV	R_r1072 (reversible)	PHPYR[c] -> PHPYRe[e]		0	Inf	0	transport
r1079_REV	R_r1079 (reversible)	BAMN[c] -> BAMNe[e]		0	Inf	0	transport
r1083_REV	R_r1083 (reversible)	RES[c] -> RESe[e]		0	Inf	0	transport
r1272_REV	R_r1272 (reversible)	COUM[c] -> COUMe[e]		0	Inf	0	transport
r1197_REV	R_r1197 (reversible)	DMT[c] -> DMTe[e]		0	Inf	0	transport
r1198_REV	R_r1198 (reversible)	TPHTH[c] -> TPHTHe[e]		0	Inf	0	transport
r1199_REV	R_r1199 (reversible)	PCC[c] -> PCCe[e]		0	Inf	0	transport
r1204_REV	R_r1204 (reversible)	FER[c] -> FERe[e]		0	Inf	0	transport
r1205_REV	R_r1205 (reversible)	VAN[c] -> VANe[e]		0	Inf	0	transport
r1209_REV	R_r1209 (reversible)	IND[c] -> INDe[e]		0	Inf	0	transport
r1212_REV	R_r1212 (reversible)	3HBA[c] -> 3HBAe[e]		0	Inf	0	transport
r1190_REV	R_r1190 (reversible)	BUTNe[e] -> BUTN[c]		0	Inf	0	transport
r1223_REV	R_r1223 (reversible)	PENNe[e] -> PENN[c]		0	Inf	0	transport
r1087_REV	R_r1087 (reversible)	NH3[c] -> NH3e[e]		0	Inf	0	transport
r1088_REV	R_r1088 (reversible)	H2SO3[c] -> H2SO3e[e]		0	Inf	0	transport
r1089_REV	Choline sulphate permease (reversible)	CHOSLF[c] -> CHOSLFe[e]		0	Inf	0	transport
r1118_REV	R_r1118 (reversible)	DTB[c] -> DTBe[e]		0	Inf	0	transport
r1012_REV	Ochratoxin A exporter (reversible)	OTAe[e] -> OTA[c]		0	Inf	0	transport
r1300_REV	R_r1300 (reversible)	GLYN[c] -> GLYNe[e]		0	Inf	0	transport
r1144_REV	R_r1144 (reversible)	LACT[c] -> LACTe[e]		0	Inf	0	transport
r1046_REV	R_r1046 (reversible)	bDGLC[c] -> bDGLCe[e]		0	Inf	0	transport
r1039_REV	R_r1039 (reversible)	IDOL[c] -> IDOLe[e]		0	Inf	0	transport
r1040_REV	R_r1040 (reversible)	SOR[c] -> SORe[e]		0	Inf	0	transport
r1052_REV	R_r1052 (reversible)	ARAB[c] -> ARABe[e]		0	Inf	0	transport
r1049_REV	R_r1049 (reversible)	RIB[c] -> RIBe[e]		0	Inf	0	transport
r1051_REV	R_r1051 (reversible)	RL[c] -> RLe[e]		0	Inf	0	transport
r1055_REV	R_r1055 (reversible)	XUL[c] -> XULe[e]		0	Inf	0	transport
r1056_REV	R_r1056 (reversible)	LXUL[c] -> LXULe[e]		0	Inf	0	transport
r1062_REV	R_r1062 (reversible)	E[c] -> Ee[e]		0	Inf	0	transport
r1060_REV	R_r1060 (reversible)	EU[c] -> EUe[e]		0	Inf	0	transport
r1061_REV	R_r1061 (reversible)	EOL[c] -> EOLe[e]		0	Inf	0	transport
r1053_REV	R_r1053 (reversible)	AOL[c] -> AOLe[e]		0	Inf	0	transport
r1058_REV	R_r1058 (reversible)	LAOL[c] -> LAOLe[e]		0	Inf	0	transport
r1050_REV	R_r1050 (reversible)	RIBOL[c] -> RIBOLe[e]		0	Inf	0	transport
r1057_REV	R_r1057 (reversible)	XOL[c] -> XOLe[e]		0	Inf	0	transport
r1038_REV	R_r1038 (reversible)	GALOL[c] -> GALOLe[e]		0	Inf	0	transport
r1042_REV	R_r1042 (reversible)	SOT[c] -> SOTe[e]		0	Inf	0	transport
r1139_REV	R_r1139 (reversible)	MAL[c] -> MALe[e]		0	Inf	0	transport
r1138_REV	R_r1138 (reversible)	AKG[c] -> AKGe[e]		0	Inf	0	transport
r1137_REV	R_r1137 (reversible)	ACO[c] -> ACOe[e]		0	Inf	0	transport
r1134_REV	R_r1134 (reversible)	CIT[c] -> CITe[e]		0	Inf	0	transport
r1136_REV	R_r1136 (reversible)	FUM[c] -> FUMe[e]		0	Inf	0	transport
r1135_REV	R_r1135 (reversible)	ICIT[c] -> ICITe[e]		0	Inf	0	transport
r1140_REV	R_r1140 (reversible)	OXAL[c] -> OXALe[e]		0	Inf	0	transport
r1132_REV	R_r1132 (reversible)	OA[c] -> OAe[e]		0	Inf	0	transport
r1131_REV	R_r1131 (reversible)	PYR[c] -> PYRe[e]		0	Inf	0	transport
r1130_REV	R_r1130 (reversible)	SUCC[c] -> SUCCe[e]		0	Inf	0	transport
r1036_REV	R_r1036 (reversible)	GALNT[c] -> GALNTe[e]		0	Inf	0	transport
r1045_REV	R_r1045 (reversible)	GLCNT[c] -> GLCNTe[e]		0	Inf	0	transport
r1179_REV	R_r1179 (reversible)	GLCUNT[c] -> GLCUNTe[e]		0	Inf	0	transport
r1063_REV	R_r1063 (reversible)	TAR[c] -> TARe[e]		0	Inf	0	transport
r1067_REV	R_r1067 (reversible)	PROP[c] -> PROPe[e]		0	Inf	0	transport
r1096_REV	R_r1096 (reversible)	QT[c] -> QTe[e]		0	Inf	0	transport
r1097_REV	R_r1097 (reversible)	SME[c] -> SMEe[e]		0	Inf	0	transport
r1098_REV	R_r1098 (reversible)	GLY[c] -> GLYe[e]		0	Inf	0	transport
r1099_REV	R_r1099 (reversible)	ALA[c] -> ALAe[e]		0	Inf	0	transport
r1100_REV	R_r1100 (reversible)	bALA[c] -> bALAe[e]		0	Inf	0	transport
r1101_REV	R_r1101 (reversible)	ARG[c] -> ARGe[e]		0	Inf	0	transport
r1102_REV	R_r1102 (reversible)	ASN[c] -> ASNe[e]		0	Inf	0	transport
r1104_REV	R_r1104 (reversible)	CYS[c] -> CYSe[e]		0	Inf	0	transport
r1106_REV	R_r1106 (reversible)	GLN[c] -> GLNe[e]		0	Inf	0	transport
r1107_REV	R_r1107 (reversible)	HIS[c] -> HISe[e]		0	Inf	0	transport
r1108_REV	R_r1108 (reversible)	ILE[c] -> ILEe[e]		0	Inf	0	transport
r1109_REV	R_r1109 (reversible)	LEU[c] -> LEUe[e]		0	Inf	0	transport
r1110_REV	R_r1110 (reversible)	LYS[c] -> LYSe[e]		0	Inf	0	transport
r1112_REV	R_r1112 (reversible)	PHE[c] -> PHEe[e]		0	Inf	0	transport
r1114_REV	R_r1114 (reversible)	SER[c] -> SERe[e]		0	Inf	0	transport
r1115_REV	R_r1115 (reversible)	THR[c] -> THRe[e]		0	Inf	0	transport
r1080_REV	R_r1080 (reversible)	TRP[c] -> TRPe[e]		0	Inf	0	transport
r1116_REV	R_r1116 (reversible)	TYR[c] -> TYRe[e]		0	Inf	0	transport
r1117_REV	R_r1117 (reversible)	VAL[c] -> VALe[e]		0	Inf	0	transport
r1184_REV	R_r1184 (reversible)	CITR[c] -> CITRe[e]		0	Inf	0	transport
r1187_REV	R_r1187 (reversible)	ORN[c] -> ORNe[e]		0	Inf	0	transport
r1068_REV	R_r1068 (reversible)	PROPAL[c] -> PROPALe[e]		0	Inf	0	transport
r1070_REV	R_r1070 (reversible)	ACAL[c] -> ACALe[e]		0	Inf	0	transport
r1181_REV	R_r1181 (reversible)	UREAm[m] -> UREA[c]		0	Inf	0	transport
r1176_REV	R_r1176 (reversible)	ICITm[m] -> ICIT[c]		0	Inf	0	transport
r1168_REV	R_r1168 (reversible)	FORm[m] -> FOR[c]		0	Inf	0	transport
r1167_REV	R_r1167 (reversible)	METTHFm[m] -> METTHF[c]		0	Inf	0	transport
r1177_REV	R_r1177 (reversible)	CAPm[m] -> CAP[c]		0	Inf	0	transport
r1155_REV	R_r1155 (reversible)	3OAm[m] -> 3OA[c]		0	Inf	0	transport
r1186_REV	R_r1186 (reversible)	GABAm[m] -> GABA[c]		0	Inf	0	transport
r1133_REV	R_r1133 (reversible)	GLXm[m] -> GLX[c]		0	Inf	0	transport
r1191_REV	R_r1191 (reversible)	PROP[c] -> PROPm[m]		0	Inf	0	transport
r1158_REV	R_r1158 (reversible)	THR[c] -> THRm[m]		0	Inf	0	transport
r1159_REV	R_r1159 (reversible)	ARG[c] -> ARGm[m]		0	Inf	0	transport
r1160_REV	R_r1160 (reversible)	ASP[c] -> ASPm[m]		0	Inf	0	transport
r1161_REV	R_r1161 (reversible)	LEU[c] -> LEUm[m]		0	Inf	0	transport
r1162_REV	R_r1162 (reversible)	ILE[c] -> ILEm[m]		0	Inf	0	transport
r1164_REV	R_r1164 (reversible)	VAL[c] -> VALm[m]		0	Inf	0	transport
r1165_REV	R_r1165 (reversible)	LYS[c] -> LYSm[m]		0	Inf	0	transport
r1183_REV	R_r1183 (reversible)	CITRm[m] -> CITR[c]		0	Inf	0	transport
BOUNDARY_GLCe_REV	R_BOUNDARY_GLCe (reversible)	-> GLCe[e]		0	Inf	0	Exchange reaction
BOUNDARY_H2Oe_REV	R_BOUNDARY_H2Oe (reversible)	-> H2Oe[e]		0	Inf	0	Exchange reaction
BOUNDARY_HNO3e_REV	R_BOUNDARY_HNO3e (reversible)	-> HNO3e[e]		0	Inf	0	Exchange reaction
BOUNDARY_O2e_REV	R_BOUNDARY_O2e (reversible)	-> O2e[e]		0	Inf	0	Exchange reaction
BOUNDARY_PIe_REV	R_BOUNDARY_PIe (reversible)	-> PIe[e]		0	Inf	0	Exchange reaction
BOUNDARY_SLFe_REV	R_BOUNDARY_SLFe (reversible)	-> SLFe[e]		0	Inf	0	Exchange reaction
BOUNDARY_Ke_REV	R_BOUNDARY_Ke (reversible)	-> Ke[e]		0	Inf	0	Exchange reaction
BOUNDARY_CAe_REV	R_BOUNDARY_CAe (reversible)	-> CAe[e]		0	Inf	0	Exchange reaction
r1501_REV	D-Glucosamine transport (reversible)	GLCN[c] -> GLCNe[e]		0	Inf	0	transport
r32c_REV	Aconitate hydratase (reversible)	ACO[c] + H2O[c] -> CIT[c]		0	Inf	0
r33c_REV	Aconitate hydratase (reversible)	ICIT[c] -> ACO[c] + H2O[c]		0	Inf	0
r1006_REV	Inositol transport (reversible)	MYOI[c] -> MYOIe[e]		0	Inf	0	transport
r162b_REV	Ribulose reductase (NAD) (reversible)	AOL[c] + NAD[c] -> NADH[c] + RL[c]		0	Inf	0
r1902a_REV	Naringinase (reversible)	DGLCe[e] + QUERCITRINe[e] -> NARINGINe[e]		0	Inf	0
r1902b_REV	Naringinase (reversible)	QUERCETINe[e] + RHAe[e] -> H2Oe[e] + QUERCITRINe[e]		0	Inf	0
r1913_REV	acetamide transport (reversible)	ACAM[c] -> ACAMe[e]		0	Inf	0	transport
r1917_REV	Cyanide transport (reversible)	HCN[c] -> HCNe[e]		0	Inf	0	transport
r1920_REV	Phenylacetonitrile transport (reversible)	PAN[c] -> PANe[e]		0	Inf	0	transport
r1922_REV	Mandelonitrile transport (reversible)	RMAN[c] -> RMANe[e]		0	Inf	0	transport
r1925_REV	(S)-Mandelonitrile transport (reversible)	SMAN[c] -> SMANe[e]		0	Inf	0	transport
NE9_REV	Cyclization to YWA1 (reversible)	YWA1[c] -> SMINT1[c]		0	Inf	0
NE10_REV	Cyclization to SMINT2 (reversible)	SMINT2[c] -> SMINT1[c]		0	Inf	0
r1984_REV	m-Cresol transport (reversible)	MCRE[c] -> MCREe[e]		0	Inf	0	transport
r1985_REV	Toluquinol transport (reversible)	TOLU[c] -> TOLUe[e]		0	Inf	0	transport
r1986_REV	7-deacetoxyyanuthone A transport (reversible)	7DEACYANUAe[e] -> 7DEACYANUA[c]		0	Inf	0	transport
r1987_REV	Yanuthone F transport (reversible)	YANUFe[e] -> YANUF[c]		0	Inf	0	transport
r1988_REV	Yanuthone G transport (reversible)	YANUGe[e] -> YANUG[c]		0	Inf	0	transport
r1989_REV	22-deacetylyanuthone A transport (reversible)	22DEAYANUAe[e] -> 22DEAYANUA[c]		0	Inf	0	transport
r1990_REV	Yanuthone H transport (reversible)	YANUHe[e] -> YANUH[c]		0	Inf	0	transport
r1991_REV	Yanuthone I transport (reversible)	YANUIe[e] -> YANUI[c]		0	Inf	0	transport
r1992_REV	Azanigerone A transport (reversible)	SMAZAAe[e] -> SMAZAA[c]		0	Inf	0	transport
r1993_REV	Azanigerone E transport (reversible)	SMAZAEe[e] -> SMAZAE[c]		0	Inf	0	transport
r1994_REV	Azanigerone F transport (reversible)	SMAZAFe[e] -> SMAZAF[c]		0	Inf	0	transport
r1995_REV	FK17-P2a transport (reversible)	SMFK17P2Ae[e] -> SMFK17P2A[c]		0	Inf	0	transport
r2011_REV	5-aminolevulinic acid transport (reversible)	5ALEVUA[c] -> 5ALEVUAe[e]		0	Inf	0	transport
r2012_REV	5-aminolevulinic acid transport (reversible)	5ALEVUAm[m] -> 5ALEVUA[c]		0	Inf	0	transport
r2020_REV	Coproporphyrinogen III transport (reversible)	COPHY3m[m] -> COPHY3[c]		0	Inf	0	transport
r2025_REV	Heme transport (reversible)	HEMEB[c] -> HEMEBm[m]		0	Inf	0	transport
r2038_REV	Taurine transport (reversible)	TAU[c] -> TAUe[e]		0	Inf	0	transport
r2045_REV	Manganese transport (reversible)	MN[c] -> MNe[e]		0	Inf	0	transport
r2053_REV	4-hydroxy benzoic acid transport (reversible)	4HBA[c] -> 4HBAe[e]		0	Inf	0	transport
r2054_REV	Catechol transport (reversible)	CCL[c] -> CCLe[e]		0	Inf	0	transport
r2064_REV	Ceramide synthase (reversible)	CERB2G[c] + COA[c] -> 2HC181COA[c] + C18SPH[c]		0	Inf	0
r2076_REV	Orcinol transport (reversible)	ORC[c] -> ORCe[e]		0	Inf	0	transport
r2080_REV	m-hydroxy benzyl alcohol dehydrogenase (reversible)	3HBAL[c] + NADH[c] -> 3HBALC[c] + NAD[c]		0	Inf	0
r2083_REV	Pyrogallol transport (reversible)	PYRGALOL[c] -> PYRGALOLe[e]		0	Inf	0	transport
r2095_REV	Gallic acid transport (reversible)	345THB[c] -> 345THBe[e]		0	Inf	0	transport
r2107_REV	D-phenylalanine transport (reversible)	DPHE[c] -> DPHEe[e]		0	Inf	0	transport
r2113_REV	Putrescine transport (reversible)	PUTR[c] -> PUTRe[e]		0	Inf	0	transport
r2114_REV	Agmatine transport (reversible)	AGMA[c] -> AGMAe[e]		0	Inf	0	transport
r2118_REV	Methylamine transport (reversible)	METN[c] -> METNe[e]		0	Inf	0	transport
r2120_REV	n-hexylamine transport (reversible)	HEXN[c] -> HEXNe[e]		0	Inf	0	transport
r2130_REV	pimelic acid transport (reversible)	PIMA[c] -> PIMAe[e]		0	Inf	0	transport
r2132_REV	Mevalonate transport (reversible)	MVLp[p] -> MVL[c]		0	Inf	0	transport
r2133_REV	N5DHMVLN5HORNp transport (reversible)	N5DHMVLN5HORN[c] -> N5DHMVLN5HORNp[p]		0	Inf	0	transport
r2134_REV	CoA transport (reversible)	COAp[p] -> COA[c]		0	Inf	0	transport
r2135_REV	Water transport (reversible)	H2Op[p] -> H2O[c]		0	Inf	0	transport
r2136_REV	PPi transport (reversible)	PPI[c] -> PPIp[p]		0	Inf	0	transport
r2137_REV	ATP transport (reversible)	ATPp[p] -> ATP[c]		0	Inf	0	transport
r2138_REV	AMP transport (reversible)	AMPp[p] -> AMP[c]		0	Inf	0	transport
r2139_REV	N5HORN transport (reversible)	N5HORN[c] -> N5HORNp[p]		0	Inf	0	transport
r2140_REV	Dethiobiotin transport (reversible)	DTBm[m] -> DTB[c]		0	Inf	0	transport
r2141_REV	Sulfur transport (reversible)	Sm[m] -> S[c]		0	Inf	0	transport
r2171_REV	Galactaric acid transport (reversible)	GALA[c] -> GALAe[e]		0	Inf	0	transport
r2312_REV	R_r2312 (reversible)	O2p[p] -> O2[c]		0	Inf	0	transport
r2316_REV	KAPA transport (reversible)	AONAm[m] -> AONAp[p]		0	Inf	0	transport
r2318_REV	Pimelic acid transport (reversible)	PIMAp[p] -> PIMA[c]		0	Inf	0	transport
r2319_REV	Unknown transport (reversible)	CHCOAp[p] + COA[c] -> CHCOA[c] + COAp[p]		0	Inf	0	transport
r2332_REV	Molybdenum transport (reversible)	MO[c] -> MOe[e]		0	Inf	0	transport
r2336_REV	Biotin transport (reversible)	BT[c] -> BTe[e]		0	Inf	0	transport
r2349_REV	Thiamin transport (reversible)	THIA[c] -> THIAe[e]		0	Inf	0	transport
r2353_REV	Propionamide transport (reversible)	PROPA[c] -> PROPAe[e]		0	Inf	0	transport
r2355_REV	Kotanin transport (reversible)	KOTe[e] -> KOT[c]		0	Inf	0	transport
r2357_REV	Cyanate transport (reversible)	CNO[c] -> CNOe[e]		0	Inf	0	transport
r2361_REV	Alkane sulfonate transport (reversible)	ETHSA[c] -> ETHSAe[e]		0	Inf	0	transport
r2362_REV	Hydroquinone transport (reversible)	HYQUI[c] -> HYQUIe[e]		0	Inf	0	transport
r2376_REV	Glutathione transport (reversible)	RGTm[m] -> RGT[c]		0	Inf	0	transport
r2378_REV	Carnitine transport reaction (reversible)	C80CARm[m] + CAR[c] -> C80CAR[c] + CARm[m]		0	Inf	0	transport
r2379_REV	Carnitine O-acetyltransferase (reversible)	C80COAm[m] + CARm[m] -> C80CARm[m] + COAm[m]		0	Inf	0	Fatty acid catabolism
r2380_REV	[ACP]acetyltransferase (reversible)	C80ACPm[m] + COAm[m] -> ACPm[m] + C80COAm[m]		0	Inf	0
r2500_REV	Carnitine O-acetyltransferase (reversible)	C120CARp[p] + COAp[p] -> C120COAp[p] + CARp[p]		0	Inf	0	Fatty acid catabolism
r2501_REV	Carnitine O-acetyltransferase (reversible)	C140CARp[p] + COAp[p] -> C140COAp[p] + CARp[p]		0	Inf	0	Fatty acid catabolism
r2502_REV	Carnitine O-acetyltransferase (reversible)	C141CARp[p] + COAp[p] -> C141COAp[p] + CARp[p]		0	Inf	0	Fatty acid catabolism
r2503_REV	Carnitine O-acetyltransferase (reversible)	C150CARp[p] + COAp[p] -> C150COAp[p] + CARp[p]		0	Inf	0	Fatty acid catabolism
r2504_REV	Carnitine O-acetyltransferase (reversible)	C160CARp[p] + COAp[p] -> C160COAp[p] + CARp[p]		0	Inf	0	Fatty acid catabolism
r2505_REV	Carnitine O-acetyltransferase (reversible)	C161CARp[p] + COAp[p] -> C161COAp[p] + CARp[p]		0	Inf	0	Fatty acid catabolism
r2506_REV	Carnitine O-acetyltransferase (reversible)	C162CARp[p] + COAp[p] -> C162COAp[p] + CARp[p]		0	Inf	0	Fatty acid catabolism
r2507_REV	Carnitine O-acetyltransferase (reversible)	C170CARp[p] + COAp[p] -> C170COAp[p] + CARp[p]		0	Inf	0	Fatty acid catabolism
r2508_REV	Carnitine O-acetyltransferase (reversible)	C180CARp[p] + COAp[p] -> C180COAp[p] + CARp[p]		0	Inf	0	Fatty acid catabolism
r2509_REV	Carnitine O-acetyltransferase (reversible)	C181CARp[p] + COAp[p] -> C181COAp[p] + CARp[p]		0	Inf	0	Fatty acid catabolism
r2510_REV	Carnitine O-acetyltransferase (reversible)	C182CARp[p] + COAp[p] -> C182COAp[p] + CARp[p]		0	Inf	0	Fatty acid catabolism
r2511_REV	Carnitine O-acetyltransferase (reversible)	C183CARp[p] + COAp[p] -> C183COAp[p] + CARp[p]		0	Inf	0	Fatty acid catabolism
r2512_REV	Carnitine transport reaction (reversible)	C120CARp[p] + CAR[c] -> C120CAR[c] + CARp[p]		0	Inf	0	transport
r2513_REV	Carnitine transport reaction (reversible)	C140CARp[p] + CAR[c] -> C140CAR[c] + CARp[p]		0	Inf	0	transport
r2514_REV	Carnitine transport reaction (reversible)	C141CARp[p] + CAR[c] -> C141CAR[c] + CARp[p]		0	Inf	0	transport
r2515_REV	Carnitine transport reaction (reversible)	C150CARp[p] + CAR[c] -> C150CAR[c] + CARp[p]		0	Inf	0	transport
r2516_REV	Carnitine transport reaction (reversible)	C160CARp[p] + CAR[c] -> C160CAR[c] + CARp[p]		0	Inf	0	transport
r2517_REV	Carnitine transport reaction (reversible)	C161CARp[p] + CAR[c] -> C161CAR[c] + CARp[p]		0	Inf	0	transport
r2518_REV	Carnitine transport reaction (reversible)	C162CARp[p] + CAR[c] -> C162CAR[c] + CARp[p]		0	Inf	0	transport
r2519_REV	Carnitine transport reaction (reversible)	C170CARp[p] + CAR[c] -> C170CAR[c] + CARp[p]		0	Inf	0	transport
r2520_REV	Carnitine transport reaction (reversible)	C171CARp[p] + CAR[c] -> C171CAR[c] + CARp[p]		0	Inf	0	transport
r2521_REV	Carnitine transport reaction (reversible)	C180CARp[p] + CAR[c] -> C180CAR[c] + CARp[p]		0	Inf	0	transport
r2522_REV	Carnitine transport reaction (reversible)	C181CARp[p] + CAR[c] -> C181CAR[c] + CARp[p]		0	Inf	0	transport
r2523_REV	Carnitine transport reaction (reversible)	C182CARp[p] + CAR[c] -> C182CAR[c] + CARp[p]		0	Inf	0	transport
r2524_REV	Carnitine transport reaction (reversible)	C183CARp[p] + CAR[c] -> C183CAR[c] + CARp[p]		0	Inf	0	transport
r2584_REV	Carnitine O-acetyltransferase (reversible)	C171CARp[p] + COAp[p] -> C171COAp[p] + CARp[p]		0	Inf	0	Fatty acid catabolism
r2600_REV	Carnitine O-acetyltransferase (reversible)	C3CARp[p] + COAp[p] -> CARp[p] + PROPCOAp[p]		0	Inf	0	Fatty acid catabolism
r2601_REV	Carnitine transport reaction (reversible)	C3CARp[p] + CAR[c] -> C3CAR[c] + CARp[p]		0	Inf	0	transport
r2602_REV	Carnitine transport reaction (reversible)	C3CARm[m] + CAR[c] -> C3CAR[c] + CARm[m]		0	Inf	0	transport
r2603_REV	Carnitine O-acetyltransferase (reversible)	C3CARm[m] + COAm[m] -> CARm[m] + PROPCOAm[m]		0	Inf	0	Fatty acid catabolism
r2604_REV	Carnitine transport reaction (reversible)	ACCARp[p] + CAR[c] -> ACCAR[c] + CARp[p]		0	Inf	0	transport
r2605_REV	Alanine transport (reversible)	ALAp[p] -> ALA[c]		0	Inf	0	transport
r2606_REV	Oxaloactetate transport (reversible)	OAp[p] -> OA[c]		0	Inf	0	transport
r2609_REV	Malate transport (reversible)	MALp[p] -> MAL[c]		0	Inf	0	transport
r2610_REV	D-Galactono-1,4-lactone (reversible)	GALN14LAC[c] -> GALN14LACe[e]		0	Inf	0	transport
r2612_REV	Formamide transport (reversible)	FA[c] -> FAe[e]		0	Inf	0	transport
r2613_REV	Guanine transport (reversible)	GN[c] -> GNe[e]		0	Inf	0	transport
r2614_REV	Guanosine transport (reversible)	GSN[c] -> GSNe[e]		0	Inf	0	transport
r2615_REV	Inosine transport (reversible)	INS[c] -> INSe[e]		0	Inf	0	transport
r2616_REV	Homoserine transport (reversible)	HSER[c] -> HSERe[e]		0	Inf	0	transport
r2619_REV	Sebacic acid transport (reversible)	SEBAA[c] -> SEBAAe[e]		0	Inf	0	transport
r2620_REV	Sebacic acid transport (reversible)	SEBAA[c] -> SEBAAp[p]		0	Inf	0	transport
r2623_REV	Fatty acid transport (reversible)	C100p[p] -> C100[c]		0	Inf	0	transport
r2625_REV	Fatty acid transport (reversible)	C80p[p] -> C80[c]		0	Inf	0	transport
r2627_REV	Fatty acid transport (reversible)	C60p[p] -> C60[c]		0	Inf	0	transport
r2629_REV	Fatty acid transport (reversible)	C70p[p] -> C70[c]		0	Inf	0	transport
r2634_REV	Nigragillin transport (reversible)	SMNIGNe[e] -> SMNIGN[c]		0	Inf	0	transport
r2635_REV	Azanigerone B transport (reversible)	SMAZABe[e] -> SMAZAB[c]		0	Inf	0	transport
r2636_REV	Azanigerone C transport (reversible)	SMAZACe[e] -> SMAZAC[c]		0	Inf	0	transport
r2637_REV	Azanigerone D transport (reversible)	SMAZADe[e] -> SMAZAD[c]		0	Inf	0	transport
r2638_REV	Pyranonigrin A transport (reversible)	SMPYRAe[e] -> SMPYRA[c]		0	Inf	0	transport
r2639_REV	Pyranonigrin J transport (reversible)	SMPYRJe[e] -> SMPYRJ[c]		0	Inf	0	transport
r2640_REV	Pyranonigrin I transport (reversible)	SMPYRIe[e] -> SMPYRI[c]		0	Inf	0	transport
r2641_REV	Pyranonigrin H transport (reversible)	SMPYRHe[e] -> SMPYRH[c]		0	Inf	0	transport
r2642_REV	Pyranonigrin K transport (reversible)	SMPYRKe[e] -> SMPYRK[c]		0	Inf	0	transport
r2643_REV	Pyranonigrin E transport (reversible)	SMPYREe[e] -> SMPYRE[c]		0	Inf	0	transport
r2644_REV	Pyranonigrin G transport (reversible)	SMPYRGe[e] -> SMPYRG[c]		0	Inf	0	transport
r2650_REV	trans-urocanic acid transport (reversible)	UROAe[e] -> UROA[c]		0	Inf	0	transport
r2651_REV	L-cystine transport (reversible)	CYST[c] -> CYSTe[e]		0	Inf	0	transport
r2662_REV	4-Guanidinobutanoate transport (reversible)	GBAT[c] -> GBATe[e]		0	Inf	0	transport
r2663_REV	N-Acetyl-D-glucosamine transport (reversible)	NAG[c] -> NAGe[e]		0	Inf	0	transport
r2664_REV	Adenosine transporter (reversible)	ADN[c] -> ADNe[e]		0	Inf	0	transport
r2665_REV	Carnitine O-acetyltransferase (reversible)	C50CAR[c] + COA[c] -> C50COA[c] + CAR[c]		0	Inf	0	Fatty acid catabolism
r2667_REV	Carnitine O-acetyltransferase (reversible)	C50COAm[m] + CARm[m] -> C50CARm[m] + COAm[m]		0	Inf	0	Fatty acid catabolism
r2683_REV	Homo-cis-aconitate transporter (reversible)	HACN[c] -> HACNm[m]		0	Inf	0	transport
r2684_REV	Homo-citrate transport (reversible)	HCIT[c] -> HCITm[m]		0	Inf	0	transport
r2685_REV	Vanillyl alcohol transport (reversible)	VANOH[c] -> VANOHe[e]		0	Inf	0	transport
r2686_REV	Vanillyl alcohol transport (reversible)	VANOHp[p] -> VANOH[c]		0	Inf	0	transport
r2690_REV	4-aminobutanal transport (reversible)	GABAL[c] -> GABALe[e]		0	Inf	0	transport
r2711_REV	Triacetate lactone transport (reversible)	TRIALACe[e] -> TRIALAC[c]		0	Inf	0	transport
r2712_REV	Tetraacetic acid lactone transport (reversible)	TETRALACe[e] -> TETRALAC[c]		0	Inf	0	transport
r2713_REV	Rubrofusarin B transport (reversible)	SMRUBFBe[e] -> SMRUBFB[c]		0	Inf	0	transport
r2714_REV	Nygerone A transport (reversible)	SMNYGAe[e] -> SMNYGA[c]		0	Inf	0	transport
r2715_REV	1,3,6,8-Tetrahydroxynaphthalene transport (reversible)	SMN1368THNe[e] -> SMN1368THN[c]		0	Inf	0	transport
r2716_REV	Fonsecin transport (reversible)	SMFONSe[e] -> SMFONS[c]		0	Inf	0	transport
r2718_REV	Fonsecinone C transport (reversible)	SMFONCe[e] -> SMFONC[c]		0	Inf	0	transport
r2803_REV	Fonsecinone B transport (reversible)	SMFONBe[e] -> SMFONB[c]		0	Inf	0	transport
r2804_REV	Fonsecinone A transport (reversible)	SMFONAe[e] -> SMFONA[c]		0	Inf	0	transport
r2805_REV	Aurasperone A transport (reversible)	SMAUAe[e] -> SMAUA[c]		0	Inf	0	transport
r2807_REV	Asperpyrone C transport (reversible)	SMASPCe[e] -> SMASPC[c]		0	Inf	0	transport
r2808_REV	Asperpyrone B transport (reversible)	SMASPBe[e] -> SMASPB[c]		0	Inf	0	transport
r2809_REV	Ochratoxin alpha transport (reversible)	OTalphae[e] -> OTalpha[c]		0	Inf	0	transport
r2810_REV	CO2 diffusion (reversible)	CO2[c] -> CO2p[p]		0	Inf	0	transport
r2811_REV	cVVFF transport (reversible)	cVVFFe[e] -> cVVFF[c]		0	Inf	0	transport
r2812_REV	cVVFY transport (reversible)	cVVFYe[e] -> cVVFY[c]		0	Inf	0	transport
r2814_REV	Isethionic acid transport (reversible)	ISEAe[e] -> ISEA[c]		0	Inf	0	transport
r2815_REV	Demethyl agglomerin F transport (reversible)	DMAGGFe[e] -> DMAGGF[c]		0	Inf	0	transport
r2816_REV	Arsenic acid transport (reversible)	ASA[c] -> ASAe[e]		0	Inf	0	transport
r2817_REV	alpha-Aminopropiononitrile transport (reversible)	APROPe[e] -> APROP[c]		0	Inf	0	transport
r2822_REV	beta-D-Fructose (reversible)	bFRU[c] -> bFRUe[e]		0	Inf	0	transport
r2823_REV	beta-D-Galactose transport (reversible)	bGLAC[c] -> bGLACe[e]		0	Inf	0	transport
r2825_REV	Heptanoate (reversible)	C70[c] -> C70e[e]		0	Inf	0	transport
r2839_REV	3-Indoleacetonitrile (reversible)	ACNL[c] -> ACNLe[e]		0	Inf	0	transport
r2840_REV	cis-3-hydroxy-L-proline transport (reversible)	3HPRO[c] -> 3HPROe[e]		0	Inf	0	transport
r2841_REV	trans-3-hydroxy-L-proline transport (reversible)	T3HPRO[c] -> T3HPROe[e]		0	Inf	0	transport
r2843_REV	2-Oxobutanoate transport (reversible)	OBUT[c] -> OBUTe[e]		0	Inf	0	transport
r2844_REV	Methanethiol transport (reversible)	METH[c] -> METHe[e]		0	Inf	0	transport
r2846_REV	Methionine S-oxide transport (reversible)	MSO[c] -> MSOe[e]		0	Inf	0	transport
r2848_REV	2,4-dihydroxy-3,5,6-trimethylbenzaldehyde (reversible)	24DH356TMBALe[e] -> 24DH356TMBAL[c]		0	Inf	0	transport
r1No1	Aldose 1-epimerase (No1)	GLC[c] + 1.0684e-07 prot_A2QY07 -> bDGLC[c]	ANI_1_2584094	0	Inf	0	Glucose metabolism and central pathway
r2No1	aldose-1-epimerase (No1)	GLAC[c] + 1.0684e-07 prot_A2QY07 -> bGLAC[c]	ANI_1_2584094	0	Inf	0
r3No1	aldose-1-epimerase (No1)	LARAB[c] + 1.0684e-07 prot_A2QY07 -> bLARAB[c]	ANI_1_2584094	0	Inf	0
r4No1	aldose-1-epimerase (No1)	bFRU[c] + 1.0684e-07 prot_A2QY07 -> FRU[c]	ANI_1_2584094	0	Inf	0
arm_r5a	Hexokinase (arm)	ATP[c] + GLC[c] -> pmet_r5a	ANI_1_1984024 or ANI_1_378054	0	Inf	0
r5aNo1	Hexokinase (No1)	pmet_r5a + 4.9781e-07 prot_A2QFF8 -> ADP[c] + G6P[c]	ANI_1_1984024	0	Inf	0	Glucose metabolism and central pathway
r5aNo2	Hexokinase (No2)	pmet_r5a + 4.9781e-07 prot_A2QL93 -> ADP[c] + G6P[c]	ANI_1_378054	0	Inf	0	Glucose metabolism and central pathway
r6No1	Glucokinase (No1)	ATP[c] + bDGLC[c] + 4.9781e-08 prot_A2R0H3 -> ADP[c] + bDG6P[c]	ANI_1_1030104	0	Inf	0	Glucose metabolism and central pathway
r7No1	Glucose-6-phosphate isomerase (No1)	G6P[c] + 8.3417e-08 prot_A2R808 -> F6P[c]	ANI_1_754144	0	Inf	0	Glucose metabolism and central pathway
r8No1	Glucose-6-phosphate isomerase (No1)	bDG6P[c] + 8.3417e-08 prot_A2R808 -> F6P[c]	ANI_1_754144	0	Inf	0	Glucose metabolism and central pathway
r9No1	Glucose-6-phosphate 1-epimerase (No1)	G6P[c] + 1.4245e-07 prot_A2QIJ6 -> bDG6P[c]	ANI_1_688184	0	Inf	0	Glucose metabolism and central pathway
r10No1	6-phosphofructokinase (Phosphofructokinase I) (No1)	ATP[c] + F6P[c] + 7.7809e-07 prot_E2PSZ1 -> ADP[c] + FDP[c]	ANI_1_204164	0	Inf	0	Glucose metabolism and central pathway
r11No1	Fructose-2,6-bisphosphatase (No1)	FDP[c] + H2O[c] + 5.6689e-05 prot_A2QIZ8 -> F6P[c] + PI[c]	ANI_1_884184	0	Inf	0	Glucose metabolism and central pathway
r12aNo1	Fructose-bisphosphate aldolase (No1)	FDP[c] + 6.0386e-06 prot_A2QDL0 -> T3P1[c] + T3P2[c]	ANI_1_1038024	0	Inf	0	Glucose metabolism and central pathway
arm_r13a	Triosephosphate isomerase (arm)	T3P2[c] -> pmet_r13a	ANI_1_392024 or ANI_1_682124	0	Inf	0	Glucose metabolism and central pathway
r13aNo1	Triosephosphate isomerase (No1)	pmet_r13a + 2.572e-07 prot_A2QCB2 -> T3P1[c]	ANI_1_392024	0	Inf	0	Glucose metabolism and central pathway
r13aNo2	Triosephosphate isomerase (No2)	pmet_r13a + 2.572e-07 prot_A2R3N5 -> T3P1[c]	ANI_1_682124	0	Inf	0	Glucose metabolism and central pathway
r14No1	Glyceraldehyde 3-phosphate dehydrogenase (No1)	NAD[c] + PI[c] + T3P1[c] + 9.5785e-06 prot_A2R704 -> 13PDG[c] + NADH[c]	ANI_1_256144	0	Inf	0	Glucose metabolism and central pathway
r15No1	Phosphoglycerate kinase (No1)	13PDG[c] + ADP[c] + 2.8842e-07 prot_A2QQE6 -> 3PG[c] + ATP[c]	ANI_1_332074	0	Inf	0	Glucose metabolism and central pathway
arm_r16a	Phosphoglycerate mutase (arm)	3PG[c] -> pmet_r16a	ANI_1_420144 or ANI_1_818144 or ANI_1_974104	0	Inf	0	Glucose metabolism and central pathway
r16aNo1	Phosphoglycerate mutase (No1)	pmet_r16a + 6.4004e-07 prot_A2R7B9 -> 2PG[c]	ANI_1_420144	0	Inf	0	Glucose metabolism and central pathway
r16aNo2	Phosphoglycerate mutase (No2)	pmet_r16a + 8.6806e-08 prot_A2R867 -> 2PG[c]	ANI_1_818144	0	Inf	0	Glucose metabolism and central pathway
r16aNo3	Phosphoglycerate mutase (No3)	pmet_r16a + 3.4294e-06 prot_A2R0B4 -> 2PG[c]	ANI_1_974104	0	Inf	0
r17No1	Phosphopyruvate hydratase (enolase) (No1)	2PG[c] + 3.8904e-06 prot_A2RBC6 -> H2O[c] + PEP[c]	ANI_1_828164	0	Inf	0	Glucose metabolism and central pathway
r18No1	Pyruvate kinase (No1)	ADP[c] + PEP[c] + 1.1973e-06 prot_A2QPC7 -> ATP[c] + PYR[c]	ANI_1_1126064	0	Inf	0	Glucose metabolism and central pathway
r19No1	Pyruvate carboxylase (No1)	ATP[c] + CO2[c] + H2O[c] + PYR[c] + 4.6296e-06 prot_A2QI31 -> ADP[c] + OA[c] + PI[c]	ANI_1_440184	0	Inf	0
r20No1	Pyruvate carboxylase (No1)	ATPm[m] + CO2m[m] + H2Om[m] + PYRm[m] + 4.6296e-06 prot_A2R562 -> ADPm[m] + OAm[m] + PIm[m]	ANI_1_436134	0	Inf	0
r21No1	Phosphoenolpyruvate carboxykinase (ATP) (No1)	ATP[c] + OA[c] + 7.3099e-06 prot_A2QVT2 -> ADP[c] + CO2[c] + PEP[c]	ANI_1_358094	0	Inf	0
r22No1	Glucose 6-phosphate 1-dehydrogenase (No1)	G6P[c] + NADP[c] + 1.1067e-06 prot_A2QET1 -> D6PGL[c] + NADPH[c]	ANI_1_1686024	0	Inf	0	Glucose metabolism and central pathway
r23No1	6-Phosphogluconolactonase (No1)	D6PGL[c] + H2O[c] + 8.2268e-08 prot_A2Q8Q2 -> D6PGC[c]	ANI_1_656014	0	Inf	0	Glucose metabolism and central pathway
arm_r24a	Phosphogluconate dehydrogenase (decarboxylating) (arm)	D6PGC[c] + NADP[c] -> pmet_r24a	ANI_1_282094 or ANI_1_2126094	0	Inf	0	Glucose metabolism and central pathway
r24aNo1	Phosphogluconate dehydrogenase (decarboxylating) (No1)	pmet_r24a + 2.8345e-06 prot_A2QVN4 -> CO2[c] + NADPH[c] + RL5P[c]	ANI_1_282094	0	Inf	0	Glucose metabolism and central pathway
r24aNo2	Phosphogluconate dehydrogenase (decarboxylating) (No2)	pmet_r24a + 2.8345e-06 prot_A2QWR3 -> CO2[c] + NADPH[c] + RL5P[c]	ANI_1_2126094	0	Inf	0	Glucose metabolism and central pathway
r25No1	Ribulose-phosphate 3-epimerase (No1)	RL5P[c] + 2.1368e-07 prot_A2QTW0 -> XUL5P[c]	ANI_1_410084	0	Inf	0	Glucose metabolism and central pathway
arm_r26	Ribose-5-phosphate isomerase (arm)	R5P[c] -> pmet_r26	ANI_1_394024 or ANI_1_68094	0	Inf	0	Glucose metabolism and central pathway
r26No1	Ribose-5-phosphate isomerase (No1)	pmet_r26 + 5.3419e-09 prot_A2QCB3 -> RL5P[c]	ANI_1_394024	0	Inf	0	Glucose metabolism and central pathway
r26No2	Ribose-5-phosphate isomerase (No2)	pmet_r26 + 5.3419e-09 prot_A5ABI2 -> RL5P[c]	ANI_1_68094	0	Inf	0	Glucose metabolism and central pathway
r27No1	Transketolase (No1)	R5P[c] + XUL5P[c] + 2.851e-06 prot_A2QRM6 -> S7P[c] + T3P1[c]	ANI_1_926074	0	Inf	0	Glucose metabolism and central pathway
r28No1	Transketolase (No1)	E4P[c] + XUL5P[c] + 2.851e-06 prot_A2QRM6 -> F6P[c] + T3P1[c]	ANI_1_926074	0	Inf	0	Glucose metabolism and central pathway
arm_r29a	Transaldolase (arm)	S7P[c] + T3P1[c] -> pmet_r29a	ANI_1_472064 or ANI_1_1646064	0	Inf	0	Glucose metabolism and central pathway
r29aNo1	Transaldolase (No1)	pmet_r29a + 1.213e-05 prot_A2QMZ4 -> E4P[c] + F6P[c]	ANI_1_472064	0	Inf	0	Glucose metabolism and central pathway
r29aNo2	Transaldolase (No2)	pmet_r29a + 1.213e-05 prot_A2QMS6 -> E4P[c] + F6P[c]	ANI_1_1646064	0	Inf	0	Glucose metabolism and central pathway
r1273No1	Phosphoketolase (No1)	PI[c] + XUL5P[c] + 2.851e-08 prot_A2QDB0 -> ACTP[c] + H2O[c] + T3P1[c]	ANI_1_880024	0	Inf	0
arm_r31a	Citrate synthase (arm)	ACCOAm[m] + H2Om[m] + OAm[m] -> pmet_r31a	ANI_1_876084 or ANI_1_1226134 or ANI_1_1474074	0	Inf	0	Glucose metabolism and central pathway
r31aNo1	Citrate synthase (No1)	pmet_r31a + 1.6633e-06 prot_A2QUT1 -> CITm[m] + COAm[m]	ANI_1_876084	0	Inf	0	Glucose metabolism and central pathway
r31aNo2	Citrate synthase (No2)	pmet_r31a + 1.6633e-06 prot_A2R4X3 -> CITm[m] + COAm[m]	ANI_1_1226134	0	Inf	0	Glucose metabolism and central pathway
r31aNo3	Citrate synthase (No3)	pmet_r31a + 1.6633e-06 prot_A2QSJ2 -> CITm[m] + COAm[m]	ANI_1_1474074	0	Inf	0	Glucose metabolism and central pathway
arm_r32a	Aconitate hydratase (arm)	CITm[m] -> pmet_r32a	ANI_1_3018024 or ANI_1_1410074 or ANI_1_470084 or ANI_1_1808144	0	Inf	0	Glucose metabolism and central pathway
r32aNo1	Aconitate hydratase (No1)	pmet_r32a + 1.1111e-06 prot_A2QEH0 -> ACOm[m] + H2Om[m]	ANI_1_3018024	0	Inf	0	Glucose metabolism and central pathway
r32aNo2	Aconitate hydratase (No2)	pmet_r32a + 1.1111e-06 prot_A2QSF4 -> ACOm[m] + H2Om[m]	ANI_1_1410074	0	Inf	0	Glucose metabolism and central pathway
r32aNo3	Aconitate hydratase (No3)	pmet_r32a + 1.1111e-06 prot_A2QU01 -> ACOm[m] + H2Om[m]	ANI_1_470084	0	Inf	0	Glucose metabolism and central pathway
r32aNo4	Aconitate hydratase (No4)	pmet_r32a + 1.1111e-06 prot_A2R842 -> ACOm[m] + H2Om[m]	ANI_1_1808144	0	Inf	0	Glucose metabolism and central pathway
arm_r33a	Aconitate hydratase (arm)	ACOm[m] + H2Om[m] -> pmet_r33a	ANI_1_3018024 or ANI_1_1410074 or ANI_1_470084 or ANI_1_1808144	0	Inf	0	Glucose metabolism and central pathway
r33aNo1	Aconitate hydratase (No1)	1.1111e-06 prot_A2QEH0 + pmet_r33a -> ICITm[m]	ANI_1_3018024	0	Inf	0	Glucose metabolism and central pathway
r33aNo2	Aconitate hydratase (No2)	1.1111e-06 prot_A2QSF4 + pmet_r33a -> ICITm[m]	ANI_1_1410074	0	Inf	0	Glucose metabolism and central pathway
r33aNo3	Aconitate hydratase (No3)	1.1111e-06 prot_A2QU01 + pmet_r33a -> ICITm[m]	ANI_1_470084	0	Inf	0	Glucose metabolism and central pathway
r33aNo4	Aconitate hydratase (No4)	1.1111e-06 prot_A2R842 + pmet_r33a -> ICITm[m]	ANI_1_1808144	0	Inf	0	Glucose metabolism and central pathway
r34No1	Isocitrate dehydrogenase (NADP+) (No1)	ICITm[m] + NADPm[m] + 1.929e-05 prot_A2QEW0 -> AKGm[m] + CO2m[m] + NADPHm[m]	ANI_1_3136024	0	Inf	0	Glucose metabolism and central pathway
r30No1	Isocitrate dehydrogenase (NAD+) (No1)	ICITm[m] + NADm[m] + 2.4155e-06 prot_A2QRC9 + 2.4155e-06 prot_A2RBH7 -> AKGm[m] + CO2m[m] + NADHm[m]	ANI_1_798074 and ANI_1_906164	0	Inf	0	Glucose metabolism and central pathway
r35No1	Isocitrate dehydrogenase (NADP+) (No1)	ICIT[c] + NADP[c] + 3.858e-06 prot_A2QEW0 -> AKG[c] + CO2[c] + NADPH[c]	ANI_1_3136024	0	Inf	0	Glucose metabolism and central pathway
r36aNo1	alpha-ketoglutarate dehydrogenase (No1)	AKGm[m] + Hm[m] + TDPE1m[m] + 0.00020281 prot_A2QIU5 -> AKGE1m[m] + CO2m[m]	ANI_1_826184	0	Inf	0	Glucose metabolism and central pathway
r36bNo1	Dihydrolipoamide S-succinyl transferase (No1)	AKGE1m[m] + LPSE2m[m] + 2.0324e-05 prot_A2QY46 -> AKGE2m[m] + TDPE1m[m]	ANI_1_1482094	0	Inf	0	Glucose metabolism and central pathway
r36cNo1	Dihydrolipoamide dehydrogenase (No1)	AKGE2m[m] + COAm[m] + NADm[m] + 3.0899e-07 prot_A2QNS6 -> H[c] + LPSE2m[m] + NADHm[m] + SUCCOAm[m]	ANI_1_852064	0	Inf	0	Glucose metabolism and central pathway
r38aNo1	Succinate CoA ligase (GDP forming) alpha/beta (No1)	GDPm[m] + PIm[m] + SUCCOAm[m] + 9.9206e-07 prot_A2R2D0 + 9.9206e-07 prot_A2R9J7 -> COAm[m] + GTPm[m] + SUCCm[m]	ANI_1_230154 and ANI_1_58124	0	Inf	0	Glucose metabolism and central pathway
r39No1	Succinate dehydrogenase (ubiquinone) (No1)	Qm[m] + SUCCm[m] + 4.6296e-06 prot_A2QB53 + 4.6296e-06 prot_A2QDM2 + 4.6296e-06 prot_A2QEZ7 + 4.6296e-06 prot_A2QMS7 + 4.6296e-06 prot_A2QPF2 + 4.6296e-06 prot_A2R3I4 + 4.6296e-06 prot_A2R8H3 -> FUMm[m] + QH2m[m]	ANI_1_2706024 and ANI_1_1750024 and ANI_1_944144 and ANI_1_390064 and ANI_1_1422124 and ANI_1_1886014 and ANI_1_2122064	0	Inf	0	Glucose metabolism and central pathway
r42No1	Fumarate hydratase (No1)	FUMm[m] + H2Om[m] + 1.3603e-06 prot_A2R097 -> MALm[m]	ANI_1_952104	0	Inf	0	Glucose metabolism and central pathway
r43No1	Fumarate hydratase (No1)	MAL[c] + 6.0386e-07 prot_A2R097 -> FUM[c] + H2O[c]	ANI_1_952104	0	Inf	0	Glucose metabolism and central pathway
r44No1	Malate dehydrogenase (No1)	MALm[m] + NADm[m] + 3.2413e-08 prot_A2QMH9 -> NADHm[m] + OAm[m]	ANI_1_268064	0	Inf	0	Glucose metabolism and central pathway
arm_r45a	Malate dehydrogenase (arm)	MAL[c] + NAD[c] -> pmet_r45a	ANI_1_12134 or ANI_1_2230094 or ANI_1_22104	0	Inf	0	Glucose metabolism and central pathway
r45aNo1	Malate dehydrogenase (No1)	pmet_r45a + 1.8519e-06 prot_A5ABV4 -> NADH[c] + OA[c]	ANI_1_12134	0	Inf	0	Glucose metabolism and central pathway
r45aNo2	Malate dehydrogenase (No2)	pmet_r45a + 1.8519e-06 prot_A2QX13 -> NADH[c] + OA[c]	ANI_1_2230094	0	Inf	0	Glucose metabolism and central pathway
r45aNo3	Malate dehydrogenase (No3)	pmet_r45a + 5.0505e-06 prot_A2QY66 -> NADH[c] + OA[c]	ANI_1_22104	0	Inf	0	Glucose metabolism and central pathway
r46No1	Isocitrate lyase (No1)	ICITm[m] + 3.2951e-08 prot_A2Q9V8 -> GLXm[m] + SUCCm[m]	ANI_1_1256014	0	Inf	0	Glucose metabolism and central pathway
r47No1	Malate synthase (No1)	ACCOAm[m] + GLXm[m] + H2Om[m] + 1.7253e-06 prot_A2R4W7 -> COAm[m] + MALm[m]	ANI_1_320134	0	Inf	0	Glucose metabolism and central pathway
r48cNo1	Malate dehydrogenase (NADP-specific) (malic enzyme) (No1)	MAL[c] + NADP[c] + 5.9481e-08 prot_A2QKP7 -> CO2[c] + NADPH[c] + PYR[c]	ANI_1_116044	0	Inf	0	Glucose metabolism and central pathway
r48mNo1	Malate dehydrogenase (NADP-specific) (malic enzyme) (No1)	MALm[m] + NADPm[m] + 5.0505e-06 prot_A2QY66 -> CO2m[m] + NADPHm[m] + PYRm[m]	ANI_1_22104	0	Inf	0	Glucose metabolism and central pathway
arm_r50a	ATP:citrate oxaloacetate-lyase ((pro-3S)-CH2COO- ->acetyl-CoA) (ATP-dephosphorylating) subunit 2 (arm)	ATP[c] + CIT[c] + COA[c] -> pmet_r50a	(ANI_1_78094 and ANI_1_76094) or ANI_1_78094 or ANI_1_76094	0	Inf	0	Glucose metabolism and central pathway
r50aNo1	ATP:citrate oxaloacetate-lyase ((pro-3S)-CH2COO- ->acetyl-CoA) (ATP-dephosphorylating) subunit 2 (No1)	pmet_r50a + 1.5461e-06 prot_A5ABI6 + 1.5461e-06 prot_A5ABI8 -> ACCOA[c] + ADP[c] + OA[c] + PI[c]	ANI_1_78094 and ANI_1_76094	0	Inf	0	Glucose metabolism and central pathway
r50aNo2	ATP:citrate oxaloacetate-lyase ((pro-3S)-CH2COO- ->acetyl-CoA) (ATP-dephosphorylating) subunit 2 (No2)	pmet_r50a + 1.5461e-06 prot_A5ABI8 -> ACCOA[c] + ADP[c] + OA[c] + PI[c]	ANI_1_78094	0	Inf	0	Glucose metabolism and central pathway
r50aNo3	ATP:citrate oxaloacetate-lyase ((pro-3S)-CH2COO- ->acetyl-CoA) (ATP-dephosphorylating) subunit 2 (No3)	pmet_r50a + 1.5461e-06 prot_A5ABI6 -> ACCOA[c] + ADP[c] + OA[c] + PI[c]	ANI_1_76094	0	Inf	0	Glucose metabolism and central pathway
r37No1	Mitochondrial citrate lyase (No1)	CITm[m] + 2.1442e-07 prot_A2Q9P4 -> ACm[m] + OAm[m]	ANI_1_1156014	0	Inf	0	Glucose metabolism and central pathway
arm_r51	Oxaloacetate acetylhydrolase (arm)	H2O[c] + OA[c] -> pmet_r51	ANI_1_92174 or ANI_1_2054064	0	Inf	0	Glucose metabolism and central pathway
r51No1	Oxaloacetate acetylhydrolase (No1)	pmet_r51 + 0.013889 prot_A2QV31 -> AC[c] + OXAL[c]	ANI_1_92174	0	Inf	0	Glucose metabolism and central pathway
r51No2	Oxaloacetate acetylhydrolase (No2)	pmet_r51 + 0.00055006 prot_Q2L887 -> AC[c] + OXAL[c]	ANI_1_2054064	0	Inf	0	Glucose metabolism and central pathway
r52No1	Oxalate decarboxylase (No1)	OXAL[c] + 4.8733e-06 prot_A5ABZ4 -> CO2[c] + FOR[c]	ANI_1_1412134	0	Inf	0	Glucose metabolism and central pathway
r56No1	Oxalate decarboxylase (No1)	OXALe[e] + 4.8733e-06 prot_A2QFX7 -> CO2e[e] + FORe[e]	ANI_1_1018034	0	Inf	0	Glucose metabolism and central pathway
arm_r53a	Alcohol dehydrogenase (arm)	METHOL[c] + NAD[c] -> pmet_r53a	ANI_1_1036034 or ANI_1_796114 or ANI_1_212154 or ANI_1_1148104 or ANI_1_1638014 or ANI_1_1966014 or ANI_1_282024 or ANI_1_382024 or ANI_1_1036034 or ANI_1_542184 or ANI_1_2372074 or ANI_1_1286084 or ANI_1_572094 or ANI_1_2278104 or ANI_1_136114 or ANI_1_796114 or ANI_1_1684124 or ANI_1_1270144 or ANI_1_1334144 or ANI_1_1856144	0	Inf	0	Glucose metabolism and central pathway
r53aNo1	Alcohol dehydrogenase (No1)	pmet_r53a + 5.6344e-06 prot_A2QFZ9 -> FALD[c] + NADH[c]	ANI_1_1036034	0	Inf	0	Glucose metabolism and central pathway
r53aNo2	Alcohol dehydrogenase (No2)	pmet_r53a + 1.3419e-06 prot_A2R228 -> FALD[c] + NADH[c]	ANI_1_796114	0	Inf	0	Glucose metabolism and central pathway
r53aNo3	Alcohol dehydrogenase (No3)	pmet_r53a + 4.4948e-05 prot_A2R9I3 -> FALD[c] + NADH[c]	ANI_1_212154	0	Inf	0	Glucose metabolism and central pathway
r53aNo4	Alcohol dehydrogenase (No4)	pmet_r53a + 4.4948e-05 prot_A2R0U3 -> FALD[c] + NADH[c]	ANI_1_1148104	0	Inf	0	Glucose metabolism and central pathway
r53aNo5	Alcohol dehydrogenase (No5)	pmet_r53a + 4.4948e-05 prot_A2QAN5 -> FALD[c] + NADH[c]	ANI_1_1638014	0	Inf	0	Glucose metabolism and central pathway
r53aNo6	Alcohol dehydrogenase (No6)	pmet_r53a + 4.4948e-05 prot_A2QBA8 -> FALD[c] + NADH[c]	ANI_1_1966014	0	Inf	0	Glucose metabolism and central pathway
r53aNo7	Alcohol dehydrogenase (No7)	pmet_r53a + 4.4948e-05 prot_A2QC27 -> FALD[c] + NADH[c]	ANI_1_282024	0	Inf	0	Glucose metabolism and central pathway
r53aNo8	Alcohol dehydrogenase (No8)	pmet_r53a + 4.4948e-05 prot_A2QCA7 -> FALD[c] + NADH[c]	ANI_1_382024	0	Inf	0	Glucose metabolism and central pathway
r53aNo9	Alcohol dehydrogenase (No9)	pmet_r53a + 4.4948e-05 prot_A2QI91 -> FALD[c] + NADH[c]	ANI_1_1036034	0	Inf	0	Glucose metabolism and central pathway
r53aNo10	Alcohol dehydrogenase (No10)	pmet_r53a + 4.4948e-05 prot_A5ABB8 -> FALD[c] + NADH[c]	ANI_1_542184	0	Inf	0	Glucose metabolism and central pathway
r53aNo11	Alcohol dehydrogenase (No11)	pmet_r53a + 4.4948e-05 prot_A2QTS8 -> FALD[c] + NADH[c]	ANI_1_2372074	0	Inf	0	Glucose metabolism and central pathway
r53aNo12	Alcohol dehydrogenase (No12)	pmet_r53a + 4.4948e-05 prot_A2QW77 -> FALD[c] + NADH[c]	ANI_1_1286084	0	Inf	0	Glucose metabolism and central pathway
r53aNo13	Alcohol dehydrogenase (No13)	pmet_r53a + 4.4948e-05 prot_A2R0V6 -> FALD[c] + NADH[c]	ANI_1_572094	0	Inf	0	Glucose metabolism and central pathway
r53aNo14	Alcohol dehydrogenase (No14)	pmet_r53a + 4.4948e-05 prot_A2R1E6 -> FALD[c] + NADH[c]	ANI_1_2278104	0	Inf	0	Glucose metabolism and central pathway
r53aNo15	Alcohol dehydrogenase (No15)	pmet_r53a + 4.4948e-05 prot_A2R4B1 -> FALD[c] + NADH[c]	ANI_1_136114	0	Inf	0	Glucose metabolism and central pathway
r53aNo16	Alcohol dehydrogenase (No16)	pmet_r53a + 4.4948e-05 prot_A2R6H3 -> FALD[c] + NADH[c]	ANI_1_796114	0	Inf	0	Glucose metabolism and central pathway
r53aNo17	Alcohol dehydrogenase (No17)	pmet_r53a + 4.4948e-05 prot_A2R6L2 -> FALD[c] + NADH[c]	ANI_1_1684124	0	Inf	0	Glucose metabolism and central pathway
r53aNo18	Alcohol dehydrogenase (No18)	pmet_r53a + 4.4948e-05 prot_A2R886 -> FALD[c] + NADH[c]	ANI_1_1270144	0	Inf	0	Glucose metabolism and central pathway
r54No1	Formaldehyde dehydrogenase (No1)	FALD[c] + H2O[c] + NAD[c] + 2.849e-07 prot_A2QUX4 -> FOR[c] + NADH[c]	ANI_1_150174	0	Inf	0	Glucose metabolism and central pathway
r55No1	Formate oxidase (No1)	FOR[c] + O2[c] + 0.00034722 prot_A2R4H2 -> CO2[c] + H2O2[c]	ANI_1_76134	0	Inf	0	Glucose metabolism and central pathway
r61No1	Formaldehyde dehydrogenase (glutathione) (No1)	FALD[c] + NAD[c] + RGT[c] + 2.2676e-06 prot_A2QBH6 -> FGT[c] + NADH[c]	ANI_1_14024	0	Inf	0	Glucose metabolism and central pathway
r56aNo1	Pyruvate dehydrogenase (lipoamide) (No1)	LIPOm[m] + PYRm[m] + 3.9739e-06 prot_A2Q7C0 + 3.9739e-06 prot_A2QPI1 + 3.9739e-06 prot_A2QWB4 -> ADHLIPOm[m] + CO2m[m]	ANI_1_12014 and ANI_1_1206064 and ANI_1_622094	0	Inf	0	Glucose metabolism and central pathway
r56bNo1	Dihydrolipoamide S-acetyltransferase and lipoamide dehydrogenase (No1)	ADHLIPOm[m] + COAm[m] + NADm[m] + 3.0899e-07 prot_A2QNS6 + 3.0899e-07 prot_A2QEQ8 + 3.0899e-07 prot_A2QMI1 -> ACCOAm[m] + LIPOm[m] + NADHm[m]	ANI_1_274064 and ANI_1_852064 and ANI_1_1648024	0	Inf	0	Glucose metabolism and central pathway
arm_r58a	Pyruvate decarboxylase (arm)	PYR[c] -> pmet_r58a	ANI_1_936024 or ANI_1_2276014 or ANI_1_1024084	0	Inf	0	Glucose metabolism and central pathway
r58aNo1	Pyruvate decarboxylase (No1)	pmet_r58a + 1.3419e-06 prot_A5AA75 -> ACAL[c] + CO2[c]	ANI_1_936024	0	Inf	0	Glucose metabolism and central pathway
r58aNo2	Pyruvate decarboxylase (No2)	pmet_r58a + 1.3419e-06 prot_A2Q7Q7 -> ACAL[c] + CO2[c]	ANI_1_2276014	0	Inf	0	Glucose metabolism and central pathway
r58aNo3	Pyruvate decarboxylase (No3)	pmet_r58a + 1.3419e-06 prot_A2QT68 -> ACAL[c] + CO2[c]	ANI_1_1024084	0	Inf	0	Glucose metabolism and central pathway
r60No1	Acetate kinase (No1)	AC[c] + ATP[c] + 1.8519e-07 prot_A2QDA9 -> ACTP[c] + ADP[c]	ANI_1_878024	0	Inf	0	Glucose metabolism and central pathway
arm_r64	D-Lactaldehyde dehydrogenase (Methylglyoxal reductase) (MGR I) (arm)	MTHGXL[c] + NADPH[c] -> pmet_r64	ANI_1_1024074 or ANI_1_172094 or ANI_1_172094 or ANI_1_1024074	0	Inf	0	Glucose metabolism and central pathway
r64No1	D-Lactaldehyde dehydrogenase (Methylglyoxal reductase) (MGR I) (No1)	pmet_r64 + 4.1152e-06 prot_A2QRU8 -> LACAL[c] + NADP[c]	ANI_1_1024074	0	Inf	0	Glucose metabolism and central pathway
r64No2	D-Lactaldehyde dehydrogenase (Methylglyoxal reductase) (MGR I) (No2)	pmet_r64 + 3.9069e-05 prot_A2QVE5 -> LACAL[c] + NADP[c]	ANI_1_172094	0	Inf	0	Glucose metabolism and central pathway
r65No1	Lactaldehyde dehydrogenase (No1)	H2O[c] + LACAL[c] + NAD[c] + 1.615e-05 prot_A2QRU8 -> LAC[c] + NADH[c]	ANI_1_1024074	0	Inf	0	Glucose metabolism and central pathway
r66No1	D-lactate dehydrogenase (No1)	LAC[c] + NAD[c] + 3.7538e-05 prot_A2QA08 -> NADH[c] + PYR[c]	ANI_1_2928014	0	Inf	0	Glucose metabolism and central pathway
arm_r67	Lactoylglutathione lyase (glyoxylase I) (arm)	MTHGXL[c] + RGT[c] -> pmet_r67	An08g09300 or ANI_1_402094 or ANI_1_2572024	0	Inf	0	Glucose metabolism and central pathway
r67No1	Lactoylglutathione lyase (glyoxylase I) (No1)	pmet_r67 + 1.5263e-07 prot_A2QVW4 -> LGT[c]	ANI_1_402094	0	Inf	0	Glucose metabolism and central pathway
r67No2	Lactoylglutathione lyase (glyoxylase I) (No2)	pmet_r67 + 1.5263e-07 prot_A2QD33 -> LGT[c]	ANI_1_2572024	0	Inf	0	Glucose metabolism and central pathway
arm_r68a	Hydroxyacylglutathione hydrolase (glyoxylase II) (arm)	H2O[c] + LGT[c] -> pmet_r68a	ANI_1_874124 or ANI_1_876124 or ANI_1_2030184	0	Inf	0	Glucose metabolism and central pathway
r68aNo1	Hydroxyacylglutathione hydrolase (glyoxylase II) (No1)	pmet_r68a + 2.8374e-07 prot_A2R427 -> LAC[c] + RGT[c]	ANI_1_874124	0	Inf	0	Glucose metabolism and central pathway
r68aNo2	Hydroxyacylglutathione hydrolase (glyoxylase II) (No2)	pmet_r68a + 2.8374e-07 prot_A2R428 -> LAC[c] + RGT[c]	ANI_1_876124	0	Inf	0	Glucose metabolism and central pathway
r68aNo3	Hydroxyacylglutathione hydrolase (glyoxylase II) (No3)	pmet_r68a + 2.8374e-07 prot_A2QJI7 -> LAC[c] + RGT[c]	ANI_1_2030184	0	Inf	0	Glucose metabolism and central pathway
arm_r69a	Aldehyde dehydrogenase (NAD+) (arm)	H2O[c] + NAD[c] + PROPAL[c] -> pmet_r69a	ANI_1_1024074 or ANI_1_1748184 or ANI_1_2484074 or ANI_1_226174 or ANI_1_794134 or ANI_1_1334164	0	Inf	0	C3 metabolism
r69aNo1	Aldehyde dehydrogenase (NAD+) (No1)	1.615e-05 prot_A2QRU8 + pmet_r69a -> NADH[c] + PROP[c]	ANI_1_1024074	0	Inf	0	C3 metabolism
r69aNo2	Aldehyde dehydrogenase (NAD+) (No2)	pmet_r69a + 2.1368e-07 prot_A2QIG1 -> NADH[c] + PROP[c]	ANI_1_1748184	0	Inf	0	C3 metabolism
r69aNo3	Aldehyde dehydrogenase (NAD+) (No3)	pmet_r69a + 1.615e-05 prot_A2QSI3 -> NADH[c] + PROP[c]	ANI_1_2484074	0	Inf	0	C3 metabolism
r69aNo4	Aldehyde dehydrogenase (NAD+) (No4)	pmet_r69a + 1.615e-05 prot_A2QV34 -> NADH[c] + PROP[c]	ANI_1_226174	0	Inf	0	C3 metabolism
r69aNo5	Aldehyde dehydrogenase (NAD+) (No5)	pmet_r69a + 1.615e-05 prot_A2R5X5 -> NADH[c] + PROP[c]	ANI_1_794134	0	Inf	0	C3 metabolism
r69aNo6	Aldehyde dehydrogenase (NAD+) (No6)	pmet_r69a + 1.615e-05 prot_A2RAR9 -> NADH[c] + PROP[c]	ANI_1_1334164	0	Inf	0	C3 metabolism
r71No1	2-Methylcitrate synthase (No1)	H2Om[m] + OAm[m] + PROPCOAm[m] + 1.6633e-06 prot_A2R4X3 -> 2MCITm[m] + COAm[m]	ANI_1_1226134	0	Inf	0	Fatty acid catabolism
r72No1	2-methylcitrate hydrolyase (No1)	2MCITm[m] + 0.00019534 prot_A2R4V9 -> 2MACOm[m] + H2Om[m]	ANI_1_306134	0	Inf	0	Fatty acid catabolism
arm_r73	2-methylisocitrate dehydratase (arm)	2MACOm[m] + H2Om[m] -> pmet_r73	ANI_1_2490074 or ANI_1_2948014	0	Inf	0	Fatty acid catabolism
r73No1	2-methylisocitrate dehydratase (No1)	pmet_r73 + 0.00019534 prot_A2QSI7 -> 2MICITm[m]	ANI_1_2490074	0	Inf	0	Fatty acid catabolism
r73No2	2-methylisocitrate dehydratase (No2)	pmet_r73 + 0.00019534 prot_A2QA24 -> 2MICITm[m]	ANI_1_2948014	0	Inf	0	Fatty acid catabolism
r74No1	2-methylisocitrate lyase (No1)	2MICITm[m] + 3.2951e-05 prot_A2R073 -> PYRm[m] + SUCCm[m]	ANI_1_914104	0	Inf	0
arm_r75a	Glutamate decarboxylase (arm)	GLUm[m] -> pmet_r75a	ANI_1_662134 or ANI_1_1216074 or ANI_1_662134	0	Inf	0
r75aNo1	Glutamate decarboxylase (No1)	pmet_r75a + 3.6075e-07 prot_A2R5L8 -> CO2m[m] + GABAm[m]	ANI_1_662134	0	Inf	0
r75aNo2	Glutamate decarboxylase (No2)	pmet_r75a + 3.6075e-07 prot_A5AB29 -> CO2m[m] + GABAm[m]	ANI_1_1216074	0	Inf	0
r76No1	4-Aminobutyrate transaminase (No1)	AKGm[m] + GABAm[m] + 1.8038e-05 prot_A2R9C8 -> GLUm[m] + SUCCSALm[m]	ANI_1_122154	0	Inf	0
r77No1	Succinate-semialdehyde dehydrogenase (NAD+) (No1)	H2Om[m] + NADm[m] + SUCCSALm[m] + 1.5783e-06 prot_A2R4V5 -> NADHm[m] + SUCCm[m]	ANI_1_298134	0	Inf	0
r78No1	GTP cyclohydrolase I (No1)	GTP[c] + H2O[c] + 0.0071225 prot_A2QUD9 -> AHTD[c] + FOR[c]	ANI_1_658084	0	Inf	0
r79No1	Glycerophosphatase, alkaline phosphatase; nucleoside triphosphatase (No1)	AHTD[c] + 3 H2O[c] + 1.2346e-07 prot_A5AAV2 -> DHP[c] + 3 PI[c]	ANI_1_932064	0	Inf	0	Falate biosynthesis
r80No1	Dihydroneopterin aldolase (No1)	DHP[c] + 0.0031211 prot_A2R7K7 -> AHHMP[c] + GLAL[c]	ANI_1_1684144	0	Inf	0	Falate biosynthesis
arm_r992	Glycolate oxidase (arm)	GLYA[c] + O2[c] -> pmet_r992	ANI_1_1958014 or ANI_1_2302104	0	Inf	0	Falate biosynthesis
r992No1	Glycolate oxidase (No1)	pmet_r992 + 8.9031e-06 prot_A2QBA3 -> GLX[c] + H2O2[c]	ANI_1_1958014	0	Inf	0	Falate biosynthesis
r992No2	Glycolate oxidase (No2)	pmet_r992 + 8.9031e-06 prot_A2R0X2 -> GLX[c] + H2O2[c]	ANI_1_2302104	0	Inf	0	Falate biosynthesis
r81No1	6-Hydroxymethyl-7,8 dihydropterin pyrophosphokinase (No1)	AHHMP[c] + ATP[c] + 9.3339e-07 prot_A2R801 -> AHHMD[c] + AMP[c]	ANI_1_1778144	0	Inf	0	Falate biosynthesis
r82No1	Aminodeoxychorismate synthase (No1)	CHOR[c] + GLN[c] + 0.01634 prot_A2QGH0 -> ADCHOR[c] + GLU[c]	ANI_1_1246034	0	Inf	0	Falate biosynthesis
r83No1	Aminodeoxychorismate lyase (No1)	ADCHOR[c] + 0.01634 prot_A2QGH0 -> PABA[c] + PYR[c]	ANI_1_1246034	0	Inf	0	Falate biosynthesis
r84No1	Dihydropteroate synthase (No1)	AHHMD[c] + PABA[c] + 0.0031211 prot_A2R7K7 -> DHPT[c] + PPI[c]	ANI_1_1684144	0	Inf	0	Falate biosynthesis
r86No1	Dihydrofolate synthase (No1)	ATP[c] + DHPT[c] + GLU[c] + 0.022878 prot_A2QHU9 -> ADP[c] + DHF[c] + PI[c]	ANI_1_258184	0	Inf	0	Falate biosynthesis
r87No1	Dihydrofolate reductase (No1)	DHF[c] + NADPH[c] + 3.6075e-07 prot_A2QEV9 -> NADP[c] + THF[c]	ANI_1_3132024	0	Inf	0	Falate biosynthesis
arm_r88	Tetrahydrofolylpolyglutamate synthase (arm)	ATP[c] + GLU[c] + THF[c] -> pmet_r88	ANI_1_2378024 or ANI_1_1662184 or ANI_1_2262184	0	Inf	0	Falate biosynthesis
r88No1	Tetrahydrofolylpolyglutamate synthase (No1)	pmet_r88 + 0.00013889 prot_A2QCB5 -> ADP[c] + PI[c] + THFG[c]	ANI_1_2378024	0	Inf	0	Falate biosynthesis
r88No2	Tetrahydrofolylpolyglutamate synthase (No2)	pmet_r88 + 0.00013889 prot_A2QI71 -> ADP[c] + PI[c] + THFG[c]	ANI_1_1662184	0	Inf	0	Falate biosynthesis
r88No3	Tetrahydrofolylpolyglutamate synthase (No3)	pmet_r88 + 0.00013889 prot_A2QK88 -> ADP[c] + PI[c] + THFG[c]	ANI_1_2262184	0	Inf	0
r89No1	Formate-dihydrofolate ligase (10-Formyltetrahydrofolate synthetase, FTHFS) (Trifunctional) (No1)	ATPm[m] + FORm[m] + THFm[m] + 3.6075e-07 prot_A2QEV9 -> ADPm[m] + FTHFm[m] + PIm[m]	ANI_1_3132024	0	Inf	0
r90No1	Methenyltetrahydrofolate cyclohydrolase (Trifunctional) (No1)	FTHFm[m] + 3.6075e-07 prot_A2QEV9 -> H2Om[m] + METHFm[m]	ANI_1_3132024	0	Inf	0
r91No1	Methylenetetrahydrofolate dehydrogenase (NADP+) (Trifunctional) (No1)	METHFm[m] + NADPHm[m] + 3.6075e-07 prot_A2QEV9 -> METTHFm[m] + NADPm[m]	ANI_1_3132024	0	Inf	0
r92No1	Methylenetetrahydrofolate reductase (NADPH) (No1)	METTHFm[m] + NADPHm[m] + 1.7361e-06 prot_A2QCE3 -> MTHFm[m] + NADPm[m]	ANI_1_2398024	0	Inf	0
r93No1	Methylenetetrahydrofolate dehydrogenase (NAD+) (No1)	METTHF[c] + NAD[c] + 0.00017042 prot_A2R8J8 -> METHF[c] + NADH[c]	ANI_1_982144	0	Inf	0
r94No1	Methenyltetrahydrofolate cyclohydrolase (No1)	H2O[c] + METHF[c] + 3.6075e-07 prot_A2QEV9 -> FTHF[c]	ANI_1_3132024	0	Inf	0
r95No1	5-formyltetrahydrofolate deformylase (No1)	FTHF[c] + H2O[c] + 0.0000050413 prot_A2QAI6 -> FOR[c] + THF[c]	ANI_1_3100014	0	Inf	0
r96No1	Methylenetetrahydrofolate reductase (NADPH) (No1)	METTHF[c] + NADPH[c] + 1.7361e-06 prot_A2QUJ5 -> MTHF[c] + NADP[c]	ANI_1_1512084	0	Inf	0
r97No1	3-methyl-2-oxobutanoate hydroxymethyltransferase聽 (No1)	H2O[c] + METTHF[c] + OIVALm[m] + 0.00035613 prot_A2QWY8 -> AKP[c] + THF[c]	ANI_1_2198094	0	Inf	0	CoA and pantothenate biosynthesis
arm_r98	Ketopantoate reductase (2-dehydropantoate 2-reductase) (arm)	AKP[c] + NADPH[c] -> pmet_r98	ANI_1_106084 or ANI_1_1048164 or ANI_1_2528094	0	Inf	0	CoA and pantothenate biosynthesis
r98No1	Ketopantoate reductase (2-dehydropantoate 2-reductase) (No1)	pmet_r98 + 1.1111e-05 prot_A2QT79 -> NADP[c] + PANT[c]	ANI_1_106084	0	Inf	0	CoA and pantothenate biosynthesis
r98No2	Ketopantoate reductase (2-dehydropantoate 2-reductase) (No2)	pmet_r98 + 1.1111e-05 prot_E2PT19 -> NADP[c] + PANT[c]	ANI_1_1048164	0	Inf	0	CoA and pantothenate biosynthesis
r98No3	Ketopantoate reductase (2-dehydropantoate 2-reductase) (No3)	pmet_r98 + 1.1111e-05 prot_A5ABP4 -> NADP[c] + PANT[c]	ANI_1_2528094	0	Inf	0
r100No1	Pantoate-B-alanine ligase (No1)	ATP[c] + PANT[c] + bALA[c] + 0.0017361 prot_A2RA54 -> AMP[c] + PNTO[c] + PPI[c]	ANI_1_232164	0	Inf	0	CoA and pantothenate biosynthesis
r101No1	Pantothenate kinase (No1)	ATP[c] + PNTO[c] + 0.00013103 prot_A2QF75 -> 4PPNTO[c] + ADP[c]	ANI_1_3272024	0	Inf	0
r102No1	Phosphopantothenate-cysteine ligase (No1)	4PPNTO[c] + CTP[c] + CYS[c] + 9.5785e-05 prot_A2QF71 -> 4PPNCYS[c] + CMP[c] + PPI[c]	ANI_1_1854024	0	Inf	0	CoA and pantothenate biosynthesis
r103No1	Phosphopantothenate-cysteine decarboxylase (No1)	4PPNCYS[c] + 9.5785e-05 prot_A2QHK1 -> 4PPNTE[c] + CO2[c]	ANI_1_1528184	0	Inf	0	CoA and pantothenate biosynthesis
r104No1	Phospho-pantethiene adenylyltransferase (Bifunctional with 2.7.1.24) (No1)	4PPNTE[c] + ATP[c] + 6.475e-06 prot_A2QIF5 -> DPCOA[c] + PPI[c]	ANI_1_1744184	0	Inf	0
r105No1	DephosphoCoA kinase (Bifunctional with 2.7.7.3) (No1)	ATP[c] + DPCOA[c] + 0.005775 prot_A2QEI6 -> ADP[c] + COA[c]	ANI_1_1566024	0	Inf	0	CoA and pantothenate biosynthesis
r108No1	8-Amino-7-oxononanoate synthase (No1)	ALAp[p] + CHCOAp[p] + 0.0025253 prot_A2R4X9 -> AONAp[p] + CO2p[p] + COAp[p]	ANI_1_342134	0	Inf	0	Biotin biosynthesis
r109No1	adenosyl:methionine-8-amino-7-oxononanoate aminotransferase (No1)	AONAm[m] + SAMm[m] + 0.23148 prot_A2R4Y0 -> DAONAm[m] + SAMOBm[m]	ANI_1_344134	0	Inf	0	Biotin biosynthesis
r110No1	dethiobiotin synthetase (No1)	ATPm[m] + CO2m[m] + DAONAm[m] + 0.23148 prot_A2R4Y0 -> ADPm[m] + DTBm[m] + PIm[m]	ANI_1_344134	0	Inf	0	Biotin biosynthesis
r111No1	Biotin synthase (No1)	DTBm[m] + 2 Hm[m] + 2 SAMm[m] + Sm[m] + 0.50505 prot_A2R4Y1 -> BTm[m] + 2 DAm[m] + 2 METm[m]	ANI_1_1238134	0	Inf	0	Biotin biosynthesis
arm_r113a	Alcohol dehydrogenase (arm)	ETH[c] + NAD[c] -> pmet_r113a	ANI_1_1036034 or ANI_1_796114 or ANI_1_212154 or ANI_1_1148104 or ANI_1_1638014 or ANI_1_1966014 or ANI_1_282024 or ANI_1_382024 or ANI_1_1036034 or ANI_1_542184 or ANI_1_2372074 or ANI_1_1286084 or ANI_1_572094 or ANI_1_2278104 or ANI_1_136114 or ANI_1_796114 or ANI_1_1684124 or ANI_1_1270144 or ANI_1_1334144 or ANI_1_1856144	0	Inf	0	C2 metabolism
r113aNo1	Alcohol dehydrogenase (No1)	5.6344e-06 prot_A2QFZ9 + pmet_r113a -> ACAL[c] + NADH[c]	ANI_1_1036034	0	Inf	0	C2 metabolism
r113aNo2	Alcohol dehydrogenase (No2)	1.3419e-06 prot_A2R228 + pmet_r113a -> ACAL[c] + NADH[c]	ANI_1_796114	0	Inf	0	C2 metabolism
r113aNo3	Alcohol dehydrogenase (No3)	3.1023e-07 prot_A2R9I3 + pmet_r113a -> ACAL[c] + NADH[c]	ANI_1_212154	0	Inf	0	C2 metabolism
r113aNo4	Alcohol dehydrogenase (No4)	3.1023e-07 prot_A2R0U3 + pmet_r113a -> ACAL[c] + NADH[c]	ANI_1_1148104	0	Inf	0	C2 metabolism
r113aNo5	Alcohol dehydrogenase (No5)	3.1023e-07 prot_A2QAN5 + pmet_r113a -> ACAL[c] + NADH[c]	ANI_1_1638014	0	Inf	0	C2 metabolism
r113aNo6	Alcohol dehydrogenase (No6)	3.1023e-07 prot_A2QBA8 + pmet_r113a -> ACAL[c] + NADH[c]	ANI_1_1966014	0	Inf	0	C2 metabolism
r113aNo7	Alcohol dehydrogenase (No7)	3.1023e-07 prot_A2QC27 + pmet_r113a -> ACAL[c] + NADH[c]	ANI_1_282024	0	Inf	0	C2 metabolism
r113aNo8	Alcohol dehydrogenase (No8)	3.1023e-07 prot_A2QCA7 + pmet_r113a -> ACAL[c] + NADH[c]	ANI_1_382024	0	Inf	0	C2 metabolism
r113aNo9	Alcohol dehydrogenase (No9)	3.1023e-07 prot_A2QI91 + pmet_r113a -> ACAL[c] + NADH[c]	ANI_1_1036034	0	Inf	0	C2 metabolism
r113aNo10	Alcohol dehydrogenase (No10)	3.1023e-07 prot_A5ABB8 + pmet_r113a -> ACAL[c] + NADH[c]	ANI_1_542184	0	Inf	0	C2 metabolism
r113aNo11	Alcohol dehydrogenase (No11)	3.1023e-07 prot_A2QTS8 + pmet_r113a -> ACAL[c] + NADH[c]	ANI_1_2372074	0	Inf	0	C2 metabolism
r113aNo12	Alcohol dehydrogenase (No12)	3.1023e-07 prot_A2QW77 + pmet_r113a -> ACAL[c] + NADH[c]	ANI_1_1286084	0	Inf	0	C2 metabolism
r113aNo13	Alcohol dehydrogenase (No13)	3.1023e-07 prot_A2R0V6 + pmet_r113a -> ACAL[c] + NADH[c]	ANI_1_572094	0	Inf	0	C2 metabolism
r113aNo14	Alcohol dehydrogenase (No14)	3.1023e-07 prot_A2R1E6 + pmet_r113a -> ACAL[c] + NADH[c]	ANI_1_2278104	0	Inf	0	C2 metabolism
r113aNo15	Alcohol dehydrogenase (No15)	3.1023e-07 prot_A2R4B1 + pmet_r113a -> ACAL[c] + NADH[c]	ANI_1_136114	0	Inf	0	C2 metabolism
r113aNo16	Alcohol dehydrogenase (No16)	3.1023e-07 prot_A2R6H3 + pmet_r113a -> ACAL[c] + NADH[c]	ANI_1_796114	0	Inf	0	C2 metabolism
r113aNo17	Alcohol dehydrogenase (No17)	3.1023e-07 prot_A2R6L2 + pmet_r113a -> ACAL[c] + NADH[c]	ANI_1_1684124	0	Inf	0	C2 metabolism
r113aNo18	Alcohol dehydrogenase (No18)	3.1023e-07 prot_A2R886 + pmet_r113a -> ACAL[c] + NADH[c]	ANI_1_1270144	0	Inf	0	C2 metabolism
arm_r115a	Aldehyde dehydrogenase (NAD+) (arm)	ACAL[c] + H2O[c] + NAD[c] -> pmet_r115a	ANI_1_226174 or ANI_1_1024074 or ANI_1_1748184 or ANI_1_2484074 or ANI_1_226174 or ANI_1_1334164	0	Inf	0	C2 metabolism
r115aNo1	Aldehyde dehydrogenase (NAD+) (No1)	1.41e-05 prot_A2QV34 + pmet_r115a -> AC[c] + NADH[c]	ANI_1_226174	0	Inf	0	C2 metabolism
r115aNo2	Aldehyde dehydrogenase (NAD+) (No2)	1.41e-05 prot_A2QRU8 + pmet_r115a -> AC[c] + NADH[c]	ANI_1_1024074	0	Inf	0	C2 metabolism
r115aNo3	Aldehyde dehydrogenase (NAD+) (No3)	2.1368e-07 prot_A2QIG1 + pmet_r115a -> AC[c] + NADH[c]	ANI_1_1748184	0	Inf	0	C2 metabolism
r115aNo4	Aldehyde dehydrogenase (NAD+) (No4)	1.41e-05 prot_A2QSI3 + pmet_r115a -> AC[c] + NADH[c]	ANI_1_2484074	0	Inf	0	C2 metabolism
r115aNo5	Aldehyde dehydrogenase (NAD+) (No5)	1.41e-05 prot_A2RAR9 + pmet_r115a -> AC[c] + NADH[c]	ANI_1_226174	0	Inf	0	C2 metabolism
r116No1	Acetyl-CoA synthase (No1)	AC[c] + ATP[c] + COA[c] + 2.9551e-08 prot_A2QJ30 -> ACCOA[c] + AMP[c] + PPI[c]	ANI_1_924184	0	Inf	0	Glucose metabolism and central pathway
arm_r118a	Alcohol dehydrogenase (arm)	ETHm[m] + NADm[m] -> pmet_r118a	ANI_1_1036034 or ANI_1_796114 or ANI_1_212154 or ANI_1_1148104 or ANI_1_1638014 or ANI_1_1966014 or ANI_1_282024 or ANI_1_382024 or ANI_1_1036034 or ANI_1_542184 or ANI_1_2372074 or ANI_1_1286084 or ANI_1_572094 or ANI_1_2278104 or ANI_1_136114 or ANI_1_796114 or ANI_1_1684124 or ANI_1_1270144 or ANI_1_1334144 or ANI_1_1856144	0	Inf	0	C2 metabolism
r118aNo1	Alcohol dehydrogenase (No1)	5.6344e-06 prot_A2QFZ9 + pmet_r118a -> ACALm[m] + NADHm[m]	ANI_1_1036034	0	Inf	0	C2 metabolism
r118aNo2	Alcohol dehydrogenase (No2)	1.3419e-06 prot_A2R228 + pmet_r118a -> ACALm[m] + NADHm[m]	ANI_1_796114	0	Inf	0	C2 metabolism
r118aNo3	Alcohol dehydrogenase (No3)	3.1023e-07 prot_A2R9I3 + pmet_r118a -> ACALm[m] + NADHm[m]	ANI_1_212154	0	Inf	0	C2 metabolism
r118aNo4	Alcohol dehydrogenase (No4)	3.1023e-07 prot_A2R0U3 + pmet_r118a -> ACALm[m] + NADHm[m]	ANI_1_1148104	0	Inf	0	C2 metabolism
r118aNo5	Alcohol dehydrogenase (No5)	3.1023e-07 prot_A2QAN5 + pmet_r118a -> ACALm[m] + NADHm[m]	ANI_1_1638014	0	Inf	0	C2 metabolism
r118aNo6	Alcohol dehydrogenase (No6)	3.1023e-07 prot_A2QBA8 + pmet_r118a -> ACALm[m] + NADHm[m]	ANI_1_1966014	0	Inf	0	C2 metabolism
r118aNo7	Alcohol dehydrogenase (No7)	3.1023e-07 prot_A2QC27 + pmet_r118a -> ACALm[m] + NADHm[m]	ANI_1_282024	0	Inf	0	C2 metabolism
r118aNo8	Alcohol dehydrogenase (No8)	3.1023e-07 prot_A2QCA7 + pmet_r118a -> ACALm[m] + NADHm[m]	ANI_1_382024	0	Inf	0	C2 metabolism
r118aNo9	Alcohol dehydrogenase (No9)	3.1023e-07 prot_A2QI91 + pmet_r118a -> ACALm[m] + NADHm[m]	ANI_1_1036034	0	Inf	0	C2 metabolism
r118aNo10	Alcohol dehydrogenase (No10)	3.1023e-07 prot_A5ABB8 + pmet_r118a -> ACALm[m] + NADHm[m]	ANI_1_542184	0	Inf	0	C2 metabolism
r118aNo11	Alcohol dehydrogenase (No11)	3.1023e-07 prot_A2QTS8 + pmet_r118a -> ACALm[m] + NADHm[m]	ANI_1_2372074	0	Inf	0	C2 metabolism
r118aNo12	Alcohol dehydrogenase (No12)	3.1023e-07 prot_A2QW77 + pmet_r118a -> ACALm[m] + NADHm[m]	ANI_1_1286084	0	Inf	0	C2 metabolism
r118aNo13	Alcohol dehydrogenase (No13)	3.1023e-07 prot_A2R0V6 + pmet_r118a -> ACALm[m] + NADHm[m]	ANI_1_572094	0	Inf	0	C2 metabolism
r118aNo14	Alcohol dehydrogenase (No14)	3.1023e-07 prot_A2R1E6 + pmet_r118a -> ACALm[m] + NADHm[m]	ANI_1_2278104	0	Inf	0	C2 metabolism
r118aNo15	Alcohol dehydrogenase (No15)	3.1023e-07 prot_A2R4B1 + pmet_r118a -> ACALm[m] + NADHm[m]	ANI_1_136114	0	Inf	0	C2 metabolism
r118aNo16	Alcohol dehydrogenase (No16)	3.1023e-07 prot_A2R6H3 + pmet_r118a -> ACALm[m] + NADHm[m]	ANI_1_796114	0	Inf	0	C2 metabolism
r118aNo17	Alcohol dehydrogenase (No17)	3.1023e-07 prot_A2R6L2 + pmet_r118a -> ACALm[m] + NADHm[m]	ANI_1_1684124	0	Inf	0	C2 metabolism
r118aNo18	Alcohol dehydrogenase (No18)	3.1023e-07 prot_A2R886 + pmet_r118a -> ACALm[m] + NADHm[m]	ANI_1_1270144	0	Inf	0	C2 metabolism
arm_r119a	Aldehyde dehydrogenase (NAD+) (arm)	ACALm[m] + H2Om[m] + NADm[m] -> pmet_r119a	ANI_1_226174 or ANI_1_1024074 or ANI_1_1748184 or ANI_1_2484074 or ANI_1_226174 or ANI_1_1334164	0	Inf	0	C2 metabolism
r119aNo1	Aldehyde dehydrogenase (NAD+) (No1)	4.1152e-06 prot_A2QV34 + pmet_r119a -> ACm[m] + NADHm[m]	ANI_1_226174	0	Inf	0	C2 metabolism
r119aNo2	Aldehyde dehydrogenase (NAD+) (No2)	4.1152e-06 prot_A2QRU8 + pmet_r119a -> ACm[m] + NADHm[m]	ANI_1_1024074	0	Inf	0	C2 metabolism
r119aNo3	Aldehyde dehydrogenase (NAD+) (No3)	4.2088e-06 prot_A2QIG1 + pmet_r119a -> ACm[m] + NADHm[m]	ANI_1_1748184	0	Inf	0	C2 metabolism
r119aNo4	Aldehyde dehydrogenase (NAD+) (No4)	4.1152e-06 prot_A2QSI3 + pmet_r119a -> ACm[m] + NADHm[m]	ANI_1_2484074	0	Inf	0	C2 metabolism
r119aNo5	Aldehyde dehydrogenase (NAD+) (No5)	4.1152e-06 prot_A2RAR9 + pmet_r119a -> ACm[m] + NADHm[m]	ANI_1_226174	0	Inf	0	C2 metabolism
r120No1	Acetyl-CoA synthase (No1)	ACm[m] + ATPm[m] + COAm[m] + 2.9551e-08 prot_A2QKJ0 -> ACCOAm[m] + AMPm[m] + PPIm[m]	ANI_1_368044	0	Inf	0	Glucose metabolism and central pathway
arm_r123a	Alcohol oxidase (arm)	GL[c] + O2[c] -> pmet_r123a	ANI_1_1266134 or ANI_1_712164	0	Inf	0	C3 metabolism
r123aNo1	Alcohol oxidase (No1)	pmet_r123a + 1.0288e-06 prot_A2R501 -> GLYAL[c] + H2O2[c]	ANI_1_1266134	0	Inf	0	C3 metabolism
r123aNo2	Alcohol oxidase (No2)	pmet_r123a + 1.0288e-06 prot_A2RB46 -> GLYAL[c] + H2O2[c]	ANI_1_712164	0	Inf	0	C3 metabolism
r124No1	Glycerol dehydrogenase (No1)	GLYAL[c] + NADPH[c] + 7.716e-08 prot_A2Q981 -> GL[c] + NADP[c]	ANI_1_910014	0	Inf	0	C3 metabolism
arm_r126a	Alcohol oxidase (arm)	GL[c] + O2[c] -> pmet_r126a	ANI_1_1266134 or ANI_1_712164	0	Inf	0	C3 metabolism
r126aNo1	Alcohol oxidase (No1)	1.0288e-06 prot_A2R501 + pmet_r126a -> GLYN[c] + H2O2[c]	ANI_1_1266134	0	Inf	0	C3 metabolism
r126aNo2	Alcohol oxidase (No2)	1.0288e-06 prot_A2RB46 + pmet_r126a -> GLYN[c] + H2O2[c]	ANI_1_712164	0	Inf	0	C3 metabolism
r127No1	Glycerol dehydrogenase (NADP+) (No1)	GL[c] + NADP[c] + 0.00033875 prot_A2Q981 -> GLYN[c] + NADPH[c]	ANI_1_910014	0	Inf	0	C3 metabolism
r128No1	Glycerol kinase (No1)	ATP[c] + GL[c] + 1.6633e-07 prot_A2QIV7 -> ADP[c] + GL3P[c]	ANI_1_844184	0	Inf	0	C3 metabolism
r129No1	Glycerol 3-phosphate dehydrogenase (FAD dependent) (FAD-dependent sn-glycerol-3-phosphate dehydrogenase) (No1)	FADm[m] + GL3P[c] + 8.3417e-06 prot_A2QPU3 -> FADH2m[m] + T3P2[c]	ANI_1_14074	0	Inf	0	C3 metabolism
r130No1	Glycerone kinase (No1)	ATP[c] + GLYN[c] + 1.1564e-05 prot_A2R443 -> ADP[c] + T3P2[c]	ANI_1_890124	0	Inf	0	C3 metabolism
arm_r131	Glycerol 3-phosphate dehydrogenase (NAD+ dependent) (arm)	NADH[c] + T3P2[c] -> pmet_r131	ANI_1_1768134 or ANI_1_786014	0	Inf	0	C3 metabolism
r131No1	Glycerol 3-phosphate dehydrogenase (NAD+ dependent) (No1)	pmet_r131 + 1.1574e-06 prot_A2R6C3 -> GL3P[c] + NAD[c]	ANI_1_1768134	0	Inf	0	C3 metabolism
r131No2	Glycerol 3-phosphate dehydrogenase (NAD+ dependent) (No2)	pmet_r131 + 1.1574e-06 prot_A2Q8Z6 -> GL3P[c] + NAD[c]	ANI_1_786014	0	Inf	0	C3 metabolism
r132No1	Glycerol 3-phosphate phosphatase (No1)	GL3P[c] + H2O[c] + 9.2593e-10 prot_A2QQH3 -> GL[c] + PI[c]	ANI_1_380074	0	Inf	0	C3 metabolism
r1282No1	glycerate 3-kinase (No1)	ATP[c] + G[c] + 1.3889e-06 prot_A2R2J9 -> 3PG[c] + ADP[c]	ANI_1_1092124	0	Inf	0	C3 metabolism
arm_r134	Tartrate dehydrogenase (arm)	NAD[c] + TAR[c] -> pmet_r134	ANI_1_2398014 or ANI_1_2400014	0	Inf	0	C4 metabolism
r134No1	Tartrate dehydrogenase (No1)	pmet_r134 + 3.3752e-05 prot_A2Q846 -> NADH[c] + OXGLY[c]	ANI_1_2398014	0	Inf	0	C4 metabolism
r134No2	Tartrate dehydrogenase (No2)	pmet_r134 + 3.3752e-05 prot_A2Q847 -> NADH[c] + OXGLY[c]	ANI_1_2400014	0	Inf	0	C4 metabolism
arm_r136	Glycerol dehydrogenase (arm)	E[c] + NADPH[c] -> pmet_r136	ANI_1_172094 or ANI_1_910014 or ANI_1_172094	0	Inf	0	C4 metabolism
r136No1	Glycerol dehydrogenase (No1)	3.9069e-05 prot_A2QVE5 + pmet_r136 -> EOL[c] + NADP[c]	ANI_1_172094	0	Inf	0	C4 metabolism
r136No2	Glycerol dehydrogenase (No2)	7.716e-08 prot_A2Q981 + pmet_r136 -> EOL[c] + NADP[c]	ANI_1_910014	0	Inf	0	C4 metabolism
r142No1	Erythrulose kinase (No1)	ATP[c] + EU[c] + 1.1564e-05 prot_A2R443 -> ADP[c] + EU1P[c]	ANI_1_890124	0	Inf	0	C4 metabolism
arm_r144a	L-arabinose reductase (arm)	LAOL[c] + NADP[c] -> pmet_r144a	ANI_1_2444014 or ANI_1_172094 or ANI_1_2444014 or ANI_1_540184 or ANI_1_2010014 or ANI_1_236144	0	Inf	0	C5 metabolism
r144aNo1	L-arabinose reductase (No1)	pmet_r144a + 5.9892e-08 prot_A2Q8B5 -> LARAB[c] + NADPH[c]	ANI_1_2444014	0	Inf	0	C5 metabolism
r144aNo2	L-arabinose reductase (No2)	3.2187e-07 prot_A2QVE5 + pmet_r144a -> LARAB[c] + NADPH[c]	ANI_1_172094	0	Inf	0	C5 metabolism
r144aNo3	L-arabinose reductase (No3)	pmet_r144a + 0.00033875 prot_A2QI89 -> LARAB[c] + NADPH[c]	ANI_1_2444014	0	Inf	0	C5 metabolism
r144aNo4	L-arabinose reductase (No4)	pmet_r144a + 0.00033875 prot_A2QBD7 -> LARAB[c] + NADPH[c]	ANI_1_540184	0	Inf	0	C5 metabolism
r144aNo5	L-arabinose reductase (No5)	pmet_r144a + 0.00033875 prot_A2R6Z3 -> LARAB[c] + NADPH[c]	ANI_1_2010014	0	Inf	0	C5 metabolism
arm_r145a	L-Arabitol dehydrogenase (arm)	LAOL[c] + NAD[c] -> pmet_r145a	ANI_1_234144 or ANI_1_234144 or ANI_1_1474014	0	Inf	0	C5 metabolism
r145aNo1	L-Arabitol dehydrogenase (No1)	pmet_r145a + 0.00010288 prot_A2R6Z2 -> LXUL[c] + NADH[c]	ANI_1_234144	0	Inf	0	C5 metabolism
r145aNo2	L-Arabitol dehydrogenase (No2)	pmet_r145a + 3.2187e-07 prot_A2QAC0 -> LXUL[c] + NADH[c]	ANI_1_234144	0	Inf	0	C5 metabolism
r146No1	L-Xylulose reductase (No1)	LXUL[c] + NADPH[c] + 2.3641e-06 prot_A2QQB6 -> NADP[c] + XOL[c]	ANI_1_296074	0	Inf	0	C5 metabolism
arm_r147	D-Xylose reductase (xylitol dehydrogenase) (arm)	NADPH[c] + XYL[c] -> pmet_r147	ANI_1_172094 or ANI_1_2444014 or ANI_1_172094	0	Inf	0	C5 metabolism
r147No1	D-Xylose reductase (xylitol dehydrogenase) (No1)	3.9069e-05 prot_A2QVE5 + pmet_r147 -> NADP[c] + XOL[c]	ANI_1_172094	0	Inf	0	C5 metabolism
r147No2	D-Xylose reductase (xylitol dehydrogenase) (No2)	5.9892e-08 prot_A2Q8B5 + pmet_r147 -> NADP[c] + XOL[c]	ANI_1_2444014	0	Inf	0	C5 metabolism
arm_r149a	D-Xylulose reductase (xylitol dehydrogenase) (arm)	NAD[c] + XOL[c] -> pmet_r149a	ANI_1_1474014 or ANI_1_234144 or ANI_1_234144 or ANI_1_1502064 or ANI_1_4104 or ANI_1_1474014 or ANI_1_582044 or ANI_1_2334074 or ANI_1_1496134	0	Inf	0	C5 metabolism
r149aNo1	D-Xylulose reductase (xylitol dehydrogenase) (No1)	2.354e-07 prot_A2QAC0 + pmet_r149a -> NADH[c] + XUL[c]	ANI_1_1474014	0	Inf	0	C5 metabolism
r149aNo2	D-Xylulose reductase (xylitol dehydrogenase) (No2)	0.00010288 prot_A2R6Z2 + pmet_r149a -> NADH[c] + XUL[c]	ANI_1_234144	0	Inf	0	C5 metabolism
r149aNo3	D-Xylulose reductase (xylitol dehydrogenase) (No3)	pmet_r149a + 2.354e-07 prot_A2QM95 -> NADH[c] + XUL[c]	ANI_1_234144	0	Inf	0	C5 metabolism
r149aNo4	D-Xylulose reductase (xylitol dehydrogenase) (No4)	pmet_r149a + 1.634e-06 prot_A2QY54 -> NADH[c] + XUL[c]	ANI_1_1502064	0	Inf	0	C5 metabolism
r149aNo5	D-Xylulose reductase (xylitol dehydrogenase) (No5)	pmet_r149a + 1.634e-06 prot_A2QL21 -> NADH[c] + XUL[c]	ANI_1_4104	0	Inf	0	C5 metabolism
r149aNo6	D-Xylulose reductase (xylitol dehydrogenase) (No6)	pmet_r149a + 1.634e-06 prot_A5AB83 -> NADH[c] + XUL[c]	ANI_1_1474014	0	Inf	0	C5 metabolism
r149aNo7	D-Xylulose reductase (xylitol dehydrogenase) (No7)	pmet_r149a + 1.634e-06 prot_A2R5K3 -> NADH[c] + XUL[c]	ANI_1_582044	0	Inf	0	C5 metabolism
r150No1	D-Arabinose 1-dehydrogenase [NAD(P)+] (No1)	ARABLAC[c] + NADPH[c] + 7.716e-08 prot_A2Q981 -> ARAB[c] + NADP[c]	ANI_1_910014	0	Inf	0	C5 metabolism
arm_r151	Aldehyde reductase (arm)	ARAB[c] + NADPH[c] -> pmet_r151	ANI_1_2010014 or ANI_1_236144	0	Inf	0	C5 metabolism
r151No1	Aldehyde reductase (No1)	7.716e-08 prot_A2QBD7 + pmet_r151 -> AOL[c] + NADP[c]	ANI_1_2010014	0	Inf	0	C5 metabolism
r151No2	Aldehyde reductase (No2)	7.716e-08 prot_A2R6Z3 + pmet_r151 -> AOL[c] + NADP[c]	ANI_1_236144	0	Inf	0	C5 metabolism
r153No1	D-arabitol dehydrogenase (No1)	AOL[c] + NADP[c] + 0.00033875 prot_A2Q981 -> NADPH[c] + XUL[c]	ANI_1_910014	0	Inf	0	C5 metabolism
r154No1	Xylulose kinase (No1)	ATP[c] + XUL[c] + 0.00043403 prot_A2QMS4 -> ADP[c] + XUL5P[c]	ANI_1_1644064	0	Inf	0	C5 metabolism
r155No1	Dihydroxyacetone synthase (No1)	FALD[c] + XUL5P[c] + 2.1395e-05 prot_A2R395 -> GLYN[c] + T3P1[c]	ANI_1_510124	0	Inf	0	C5 metabolism
r156No1	Ribokinase (No1)	ATP[c] + RIB[c] + 2.572e-05 prot_A2R6C9 -> ADP[c] + R5P[c]	ANI_1_1778134	0	Inf	0	C5 metabolism
r157No1	Phosphoglucomutase (No1)	R5P[c] + 0.0000037538 prot_A2QDM7 -> R1P[c]	ANI_1_1068024	0	Inf	0	C5 metabolism
arm_r158	D-Ribose reductase (arm)	NADPH[c] + RIB[c] -> pmet_r158	ANI_1_2010014 or ANI_1_236144	0	Inf	0	C5 metabolism
r158No1	D-Ribose reductase (No1)	7.716e-08 prot_A2QBD7 + pmet_r158 -> NADP[c] + RIBOL[c]	ANI_1_2010014	0	Inf	0	C5 metabolism
r158No2	D-Ribose reductase (No2)	7.716e-08 prot_A2R6Z3 + pmet_r158 -> NADP[c] + RIBOL[c]	ANI_1_236144	0	Inf	0	C5 metabolism
arm_r159	Ribitol dehydrogenase (arm)	NAD[c] + RIBOL[c] -> pmet_r159	ANI_1_1474014 or ANI_1_4104 or ANI_1_234144 or ANI_1_588094 or ANI_1_312114 or ANI_1_920164 or ANI_1_4104 or ANI_1_1474014 or ANI_1_234144	0	Inf	0	C5 metabolism
r159No1	Ribitol dehydrogenase (No1)	3.3752e-05 prot_A2QAC0 + pmet_r159 -> NADH[c] + RL[c]	ANI_1_1474014	0	Inf	0	C5 metabolism
r159No2	Ribitol dehydrogenase (No2)	1.5873e-05 prot_A2QY54 + pmet_r159 -> NADH[c] + RL[c]	ANI_1_4104	0	Inf	0	C5 metabolism
r159No3	Ribitol dehydrogenase (No3)	0.00010288 prot_A2R6Z2 + pmet_r159 -> NADH[c] + RL[c]	ANI_1_234144	0	Inf	0	C5 metabolism
r159No4	Ribitol dehydrogenase (No4)	pmet_r159 + 4.4948e-05 prot_A2QW91 -> NADH[c] + RL[c]	ANI_1_588094	0	Inf	0	C5 metabolism
r159No5	Ribitol dehydrogenase (No5)	pmet_r159 + 9.2902e-07 prot_A2R1T0 -> NADH[c] + RL[c]	ANI_1_312114	0	Inf	0	C5 metabolism
r159No6	Ribitol dehydrogenase (No6)	pmet_r159 + 9.2902e-07 prot_A2R9S3 -> NADH[c] + RL[c]	ANI_1_920164	0	Inf	0	C5 metabolism
arm_r160	Ribitol dehydrogenase (arm)	NADP[c] + RIBOL[c] -> pmet_r160	ANI_1_588094 or ANI_1_312114 or ANI_1_920164	0	Inf	0	C5 metabolism
r160No1	Ribitol dehydrogenase (No1)	9.812e-07 prot_A2QW91 + pmet_r160 -> NADPH[c] + RL[c]	ANI_1_588094	0	Inf	0	C5 metabolism
r160No2	Ribitol dehydrogenase (No2)	9.2902e-07 prot_A2R1T0 + pmet_r160 -> NADPH[c] + RL[c]	ANI_1_312114	0	Inf	0	C5 metabolism
r160No3	Ribitol dehydrogenase (No3)	9.2902e-07 prot_A2R9S3 + pmet_r160 -> NADPH[c] + RL[c]	ANI_1_920164	0	Inf	0	C5 metabolism
r161No1	Ribulokinase (No1)	ATP[c] + RL[c] + 9.4525e-07 prot_A2R2B5 -> ADP[c] + RL5P[c]	ANI_1_1024124	0	Inf	0	C5 metabolism
r162No1	Ribulose reductase (No1)	NADPH[c] + RL[c] + 1.7253e-06 prot_A2Q889 -> AOL[c] + NADP[c]	ANI_1_452014	0	Inf	0	C5 metabolism
arm_r163a	Glucose oxidase (arm)	O2e[e] + bDGLCe[e] -> pmet_r163a	ANI_1_1992014 or ANI_1_1398064	0	Inf	0	C6 metabolism
r163aNo1	Glucose oxidase (No1)	pmet_r163a + 1.1534e-07 prot_A2QBC3 -> GLCN15LACe[e] + H2O2e[e]	ANI_1_1992014	0	Inf	0	C6 metabolism
r163aNo2	Glucose oxidase (No2)	pmet_r163a + 1.1534e-07 prot_A2QM15 -> GLCN15LACe[e] + H2O2e[e]	ANI_1_1398064	0	Inf	0	C6 metabolism
arm_r164a	Glucose oxidase (arm)	O2[c] + bDGLC[c] -> pmet_r164a	ANI_1_1992014 or ANI_1_1678104 or ANI_1_1678104 or ANI_1_1992014	0	Inf	0	C6 metabolism
r164aNo1	Glucose oxidase (No1)	1.1534e-07 prot_A2QBC3 + pmet_r164a -> GLCN15LAC[c] + H2O2[c]	ANI_1_1992014	0	Inf	0	C6 metabolism
r164aNo2	Glucose oxidase (No2)	pmet_r164a + 1.1534e-07 prot_A2QZ31 -> GLCN15LAC[c] + H2O2[c]	ANI_1_1678104	0	Inf	0	C6 metabolism
arm_r165	Gluconolactonase (lactonase) (arm)	GLCN15LACe[e] + H2Oe[e] -> pmet_r165	ANI_1_1990014 or ANI_1_228104 or ANI_1_1990014	0	Inf	0	C6 metabolism
r165No1	Gluconolactonase (lactonase) (No1)	pmet_r165 + 3.6743e-10 prot_A2QBC2 -> GLCNTe[e]	ANI_1_1990014	0	Inf	0	C6 metabolism
r165No2	Gluconolactonase (lactonase) (No2)	pmet_r165 + 7.1459e-08 prot_A2QYK5 -> GLCNTe[e]	ANI_1_228104	0	Inf	0	C6 metabolism
arm_r166	Alkaline phosphatase (arm)	D6PGC[c] + H2O[c] -> pmet_r166	ANI_1_932064 or ANI_1_524164 or ANI_1_1248124 or ANI_1_1324074 or ANI_1_936084 or ANI_1_2376104 or ANI_1_2376104 or ANI_1_238144 or ANI_1_542164	0	Inf	0	C6 metabolism
r166No1	Alkaline phosphatase (No1)	1.2346e-07 prot_A5AAV2 + pmet_r166 -> GLCNT[c] + PI[c]	ANI_1_932064	0	Inf	0	C6 metabolism
r166No2	Alkaline phosphatase (No2)	pmet_r166 + 1.2346e-07 prot_A2RAR0 -> GLCNT[c] + PI[c]	ANI_1_524164	0	Inf	0	C6 metabolism
r166No3	Alkaline phosphatase (No3)	pmet_r166 + 1.4881e-07 prot_A2R311 -> GLCNT[c] + PI[c]	ANI_1_1248124	0	Inf	0	C6 metabolism
r166No4	Alkaline phosphatase (No4)	pmet_r166 + 1.4881e-07 prot_A5ABC8 -> GLCNT[c] + PI[c]	ANI_1_1324074	0	Inf	0	C6 metabolism
r166No5	Alkaline phosphatase (No5)	pmet_r166 + 9.2593e-10 prot_A2QT03 -> GLCNT[c] + PI[c]	ANI_1_936084	0	Inf	0	C6 metabolism
r166No6	Alkaline phosphatase (No6)	pmet_r166 + 1.4881e-07 prot_A2R120 -> GLCNT[c] + PI[c]	ANI_1_2376104	0	Inf	0	C6 metabolism
r166No7	Alkaline phosphatase (No7)	pmet_r166 + 1.4881e-07 prot_A2R6Z4 -> GLCNT[c] + PI[c]	ANI_1_2376104	0	Inf	0	C6 metabolism
r166No8	Alkaline phosphatase (No8)	pmet_r166 + 1.4881e-07 prot_A2RAS0 -> GLCNT[c] + PI[c]	ANI_1_238144	0	Inf	0	C6 metabolism
r169No1	Gluconokinase (No1)	ATP[c] + GLCNT[c] + 2.924e-05 prot_A2Q9B5 -> ADP[c] + D6PGC[c]	ANI_1_2714014	0	Inf	0	C6 metabolism
r170No1	D-Gluconate dehydratase (No1)	GLCNT[c] + 7.17e-8 prot_A2R805 -> H2O[c] + KDDGC[c]	ANI_1_1784144	0	Inf	0	C6 metabolism
arm_r172	aldose reductase (arm)	GLAC[c] + NADPH[c] -> pmet_r172	ANI_1_172094 or ANI_1_2444014 or ANI_1_172094	0	Inf	0	Nucleotide sugars
r172No1	aldose reductase (No1)	3.9069e-05 prot_A2QVE5 + pmet_r172 -> GALOL[c] + NADP[c]	ANI_1_172094	0	Inf	0	Nucleotide sugars
r172No2	aldose reductase (No2)	7.716e-08 prot_A2Q8B5 + pmet_r172 -> GALOL[c] + NADP[c]	ANI_1_2444014	0	Inf	0	Nucleotide sugars
arm_r1274	galactitol dehydrogenase (arm)	GALOL[c] + NAD[c] -> pmet_r1274	ANI_1_1474014 or ANI_1_234144 or ANI_1_1474014	0	Inf	0	Nucleotide sugars
r1274No1	galactitol dehydrogenase (No1)	3.3752e-05 prot_A2QAC0 + pmet_r1274 -> NADH[c] + XYL3HEX[c]	ANI_1_1474014	0	Inf	0	Nucleotide sugars
r1274No2	galactitol dehydrogenase (No2)	0.00010288 prot_A2R6Z2 + pmet_r1274 -> NADH[c] + XYL3HEX[c]	ANI_1_234144	0	Inf	0	Nucleotide sugars
arm_r1275	L-xylo-3-hexulose reductase (arm)	NADPH[c] + XYL3HEX[c] -> pmet_r1275	ANI_1_296074 or ANI_1_224144	0	Inf	0	Nucleotide sugars
r1275No1	L-xylo-3-hexulose reductase (No1)	2.3641e-06 prot_A2QQB6 + pmet_r1275 -> NADP[c] + SOT[c]	ANI_1_296074	0	Inf	0	Nucleotide sugars
r1275No2	L-xylo-3-hexulose reductase (No2)	pmet_r1275 + 1.9841e-05 prot_A2R6Y6 -> NADP[c] + SOT[c]	ANI_1_224144	0	Inf	0	Nucleotide sugars
r173No1	Galactokinase (No1)	ATP[c] + GLAC[c] + 4.9781e-06 prot_A2R7N5 -> ADP[c] + GAL1P[c]	ANI_1_592144	0	Inf	0	Nucleotide sugars
r174No1	galactose-1-phosphate uridylyltransferase (No1)	GAL1P[c] + UTP[c] + 2.8144e-07 prot_A2QCH5 -> PPI[c] + UDPGAL[c]	ANI_1_492024	0	Inf	0	Nucleotide sugars
r175No1	UDPglucose 4-epimerase (No1)	UDPGAL[c] + 9.5129e-07 prot_A2R3C7 -> UDPG[c]	ANI_1_558124	0	Inf	0	Nucleotide sugars
r176No1	UTP-glucose-1-phosphate uridylyltransferase (UDP glucose pyrophosphorylase) (No1)	G1P[c] + UTP[c] + 2.9728e-06 prot_A2QYD2 -> PPI[c] + UDPG[c]	ANI_1_120104	0	Inf	0	Nucleotide sugars
r177No1	Phosphoglucomutase (No1)	G6P[c] + 0.0000037538 prot_A2QDM7 -> G1P[c]	ANI_1_1068024	0	Inf	0	Nucleotide sugars
r178No1	UDP-glucose-hexose-1-phosphate uridylyltransferase (No1)	GAL1P[c] + UDPG[c] + 2.8144e-07 prot_A2QCH5 -> G1P[c] + UDPGAL[c]	ANI_1_492024	0	Inf	0	Nucleotide sugars
arm_r179	Galactose 1-dehydrogenase (arm)	GLAC[c] + NAD[c] -> pmet_r179	ANI_1_1700134 or ANI_1_16154 or ANI_1_2120104	0	Inf	0	Nucleotide sugars
r179No1	Galactose 1-dehydrogenase (No1)	pmet_r179 + 3.3752e-05 prot_A2R661 -> GALN14LAC[c] + NADH[c]	ANI_1_1700134	0	Inf	0	Nucleotide sugars
r179No2	Galactose 1-dehydrogenase (No2)	pmet_r179 + 3.3752e-05 prot_A2R958 -> GALN14LAC[c] + NADH[c]	ANI_1_16154	0	Inf	0	Nucleotide sugars
r179No3	Galactose 1-dehydrogenase (No3)	pmet_r179 + 3.3752e-05 prot_A2R086 -> GALN14LAC[c] + NADH[c]	ANI_1_2120104	0	Inf	0	Nucleotide sugars
arm_r180	1,4-Lactonase (gamma-Lactonase) (arm)	GALN14LAC[c] + H2O[c] -> pmet_r180	ANI_1_1902144 or ANI_1_254044	0	Inf	0	Nucleotide sugars
r180No1	1,4-Lactonase (gamma-Lactonase) (No1)	pmet_r180 + 4.3952e-07 prot_A2R8C2 -> GALNT[c]	ANI_1_1902144	0	Inf	0	Nucleotide sugars
r180No2	1,4-Lactonase (gamma-Lactonase) (No2)	pmet_r180 + 4.3952e-07 prot_A2QKZ8 -> GALNT[c]	ANI_1_254044	0	Inf	0	Nucleotide sugars
arm_r181	D-Galactonate dehydratase (arm)	GALNT[c] -> pmet_r181	ANI_1_552184 or ANI_1_578164	0	Inf	0	Nucleotide sugars
r181No1	D-Galactonate dehydratase (No1)	pmet_r181 + 1.8275e-07 prot_A2QI98 -> 2D3DGALT[c] + H2O[c]	ANI_1_552184	0	Inf	0	Nucleotide sugars
r181No2	D-Galactonate dehydratase (No2)	pmet_r181 + 2.9343e-07 prot_A2RAU0 -> 2D3DGALT[c] + H2O[c]	ANI_1_578164	0	Inf	0	Nucleotide sugars
arm_r184a	Hexokinase(mannokinase) (arm)	ATP[c] + MAN[c] -> pmet_r184a	ANI_1_1030104 or ANI_1_1984024 or ANI_1_1030104 or ANI_1_378054	0	Inf	0	C6 metabolism
r184aNo1	Hexokinase(mannokinase) (No1)	4.9781e-08 prot_A2R0H3 + pmet_r184a -> ADP[c] + MAN6P[c]	ANI_1_1030104	0	Inf	0	C6 metabolism
r184aNo2	Hexokinase(mannokinase) (No2)	4.9781e-07 prot_A2QFF8 + pmet_r184a -> ADP[c] + MAN6P[c]	ANI_1_1984024	0	Inf	0	C6 metabolism
r184aNo3	Hexokinase(mannokinase) (No3)	4.9781e-07 prot_A2QL93 + pmet_r184a -> ADP[c] + MAN6P[c]	ANI_1_1030104	0	Inf	0	C6 metabolism
arm_r185	Mannose-6-phosphate isomerase (arm)	MAN6P[c] -> pmet_r185	ANI_1_890074 or ANI_1_618184	0	Inf	0	C6 metabolism
r185No1	Mannose-6-phosphate isomerase (No1)	pmet_r185 + 1.3889e-05 prot_A2QRK4 -> F6P[c]	ANI_1_890074	0	Inf	0	C6 metabolism
r185No2	Mannose-6-phosphate isomerase (No2)	pmet_r185 + 1.3889e-05 prot_A2QIE2 -> F6P[c]	ANI_1_618184	0	Inf	0	C6 metabolism
arm_r186a	Hexokinase (arm)	ATP[c] + FRU[c] -> pmet_r186a	ANI_1_1984024 or ANI_1_378054	0	Inf	0	Glucose metabolism and central pathway
r186aNo1	Hexokinase (No1)	4.9781e-07 prot_A2QFF8 + pmet_r186a -> ADP[c] + F6P[c]	ANI_1_1984024	0	Inf	0	Glucose metabolism and central pathway
r186aNo2	Hexokinase (No2)	4.9781e-07 prot_A2QL93 + pmet_r186a -> ADP[c] + F6P[c]	ANI_1_378054	0	Inf	0	Glucose metabolism and central pathway
r187No1	Mannitol-1-phosphate 5-dehydrogenase (No1)	F6P[c] + NADH[c] + 9.1797e-07 prot_A2QD49 -> MNT1P[c] + NAD[c]	ANI_1_802024	0	Inf	0	C6 metabolism
r188No1	Mannitol-1-phosphatase (Mannitol-1-phosphate phosphatase) (No1)	H2O[c] + MNT1P[c] + 2.6205e-05 prot_A2R7J9 -> MNT[c] + PI[c]	ANI_1_1674144	0	Inf	0	C6 metabolism
arm_r189	Mannitol 2-dehydrogenase (NADP+) (arm)	MNT[c] + NADP[c] -> pmet_r189	ANI_1_2328074 or ANI_1_736134	0	Inf	0	C6 metabolism
r189No1	Mannitol 2-dehydrogenase (NADP+) (No1)	pmet_r189 + 7.5045e-06 prot_A5AB79 -> FRU[c] + NADPH[c]	ANI_1_2328074	0	Inf	0	C6 metabolism
r189No2	Mannitol 2-dehydrogenase (NADP+) (No2)	pmet_r189 + 1.1431e-06 prot_A2R5T1 -> FRU[c] + NADPH[c]	ANI_1_736134	0	Inf	0	C6 metabolism
r1286No1	Mannitol 2-dehydrogenase (NAD+) (No1)	MNT[c] + NAD[c] + 1.3103e-06 prot_A2QGA1 -> FRU[c] + NADH[c]	ANI_1_1156034	0	Inf	0	C6 metabolism
arm_r191	Phosphomannomutase (arm)	MAN1P[c] -> pmet_r191	ANI_1_1946064 or ANI_1_864164	0	Inf	0	C6 metabolism
r191No1	Phosphomannomutase (No1)	pmet_r191 + 2.775e-05 prot_A2QNS1 -> MAN6P[c]	ANI_1_1946064	0	Inf	0	C6 metabolism
r191No2	Phosphomannomutase (No2)	pmet_r191 + 2.775e-05 prot_A2RBF1 -> MAN6P[c]	ANI_1_864164	0	Inf	0	C6 metabolism
arm_r192	Mannose-1-phosphate guanylyltransferase (arm)	GTP[c] + MAN1P[c] -> pmet_r192	ANI_1_332094 or ANI_1_854184	0	Inf	0	C6 metabolism
r192No1	Mannose-1-phosphate guanylyltransferase (No1)	pmet_r192 + 1.418e-06 prot_A2QVR6 -> GDPMAN[c] + PPI[c]	ANI_1_332094	0	Inf	0	C6 metabolism
r192No2	Mannose-1-phosphate guanylyltransferase (No2)	pmet_r192 + 1.418e-06 prot_A2QIW7 -> GDPMAN[c] + PPI[c]	ANI_1_854184	0	Inf	0	C6 metabolism
arm_r193	6-Phosphofructo-2-kinase (Phosphofructokinase 2) (arm)	ATP[c] + F6P[c] -> pmet_r193	ANI_1_36134 or ANI_1_260064 or ANI_1_40134 or ANI_1_258064	0	Inf	0	C6 metabolism
r193No1	6-Phosphofructo-2-kinase (Phosphofructokinase 2) (No1)	pmet_r193 + 0.0027778 prot_A2R4F1 -> ADP[c] + F26P[c]	ANI_1_36134	0	Inf	0	C6 metabolism
r193No2	6-Phosphofructo-2-kinase (Phosphofructokinase 2) (No2)	pmet_r193 + 0.00025253 prot_A2QMH4 -> ADP[c] + F26P[c]	ANI_1_260064	0	Inf	0	C6 metabolism
r193No3	6-Phosphofructo-2-kinase (Phosphofructokinase 2) (No3)	pmet_r193 + 6.475e-06 prot_A2R4F2 -> ADP[c] + F26P[c]	ANI_1_40134	0	Inf	0	C6 metabolism
r193No4	6-Phosphofructo-2-kinase (Phosphofructokinase 2) (No4)	pmet_r193 + 0.0027778 prot_A2QMH3 -> ADP[c] + F26P[c]	ANI_1_258064	0	Inf	0	C6 metabolism
arm_r194	D-Fructose-2,6-bisphosphate 2-phosphohydrolase (arm)	F26P[c] + H2O[c] -> pmet_r194	ANI_1_36134 or ANI_1_260064 or ANI_1_40134 or ANI_1_258064	0	Inf	0	C6 metabolism
r194No1	D-Fructose-2,6-bisphosphate 2-phosphohydrolase (No1)	0.0027778 prot_A2R4F1 + pmet_r194 -> F6P[c] + PI[c]	ANI_1_36134	0	Inf	0	C6 metabolism
r194No2	D-Fructose-2,6-bisphosphate 2-phosphohydrolase (No2)	0.00025253 prot_A2QMH4 + pmet_r194 -> F6P[c] + PI[c]	ANI_1_260064	0	Inf	0	C6 metabolism
r194No3	D-Fructose-2,6-bisphosphate 2-phosphohydrolase (No3)	9.2593e-10 prot_A2R4F2 + pmet_r194 -> F6P[c] + PI[c]	ANI_1_40134	0	Inf	0	C6 metabolism
r194No4	D-Fructose-2,6-bisphosphate 2-phosphohydrolase (No4)	0.0027778 prot_A2QMH3 + pmet_r194 -> F6P[c] + PI[c]	ANI_1_258064	0	Inf	0	C6 metabolism
arm_r195	L-Iditol 2-dehydrogenase (NAD-dependent sorbitol dehydrogenase) (arm)	IDOL[c] + NAD[c] -> pmet_r195	ANI_1_1502064 or ANI_1_1366084 or ANI_1_1502064	0	Inf	0	C6 metabolism
r195No1	L-Iditol 2-dehydrogenase (NAD-dependent sorbitol dehydrogenase) (No1)	3.3752e-05 prot_A2QM95 + pmet_r195 -> NADH[c] + SOR[c]	ANI_1_1502064	0	Inf	0	C6 metabolism
r195No2	L-Iditol 2-dehydrogenase (NAD-dependent sorbitol dehydrogenase) (No2)	pmet_r195 + 0.00010288 prot_A2QU04 -> NADH[c] + SOR[c]	ANI_1_1366084	0	Inf	0	C6 metabolism
arm_r196	D-Sorbitol dehydrogenase (acceptor) (arm)	NADH[c] + SOR[c] -> pmet_r196	ANI_1_1474014 or ANI_1_4104 or ANI_1_234144 or ANI_1_1402034 or ANI_1_1350124 or ANI_1_4104 or ANI_1_234144 or ANI_1_1474014	0	Inf	0	C6 metabolism
r196No1	D-Sorbitol dehydrogenase (acceptor) (No1)	2.354e-07 prot_A2QAC0 + pmet_r196 -> NAD[c] + SOT[c]	ANI_1_1474014	0	Inf	0	C6 metabolism
r196No2	D-Sorbitol dehydrogenase (acceptor) (No2)	1.5432e-07 prot_A2QY54 + pmet_r196 -> NAD[c] + SOT[c]	ANI_1_4104	0	Inf	0	C6 metabolism
r196No3	D-Sorbitol dehydrogenase (acceptor) (No3)	1.7253e-06 prot_A2R6Z2 + pmet_r196 -> NAD[c] + SOT[c]	ANI_1_234144	0	Inf	0	C6 metabolism
r196No4	D-Sorbitol dehydrogenase (acceptor) (No4)	pmet_r196 + 1.7253e-06 prot_A2QH11 -> NAD[c] + SOT[c]	ANI_1_1402034	0	Inf	0	C6 metabolism
r196No5	D-Sorbitol dehydrogenase (acceptor) (No5)	pmet_r196 + 1.7253e-06 prot_A2R396 -> NAD[c] + SOT[c]	ANI_1_1350124	0	Inf	0	C6 metabolism
r197No1	Sorbitol (glucitol) dehydrogenase (NAD+) (No1)	NAD[c] + SOT[c] + 3.4336e-07 prot_A2QM95 -> FRU[c] + NADH[c]	ANI_1_1502064	0	Inf	0	C6 metabolism
arm_r198a	Alpha,alpha-trehalose-phosphate synthase (UDP-forming) 1 (tpsA, tpsB) (arm)	G6P[c] + UDPG[c] -> pmet_r198a	ANI_1_1078064 or ANI_1_1216124 or ANI_1_1406074	0	Inf	0	C6 metabolism
r198aNo1	Alpha,alpha-trehalose-phosphate synthase (UDP-forming) 1 (tpsA, tpsB) (No1)	pmet_r198a + 3.8052e-05 prot_A2QP99 -> TRE6P[c] + UDP[c]	ANI_1_1078064	0	Inf	0	C6 metabolism
r198aNo2	Alpha,alpha-trehalose-phosphate synthase (UDP-forming) 1 (tpsA, tpsB) (No2)	pmet_r198a + 3.8052e-05 prot_A2R2W4 -> TRE6P[c] + UDP[c]	ANI_1_1216124	0	Inf	0	C6 metabolism
r198aNo3	Alpha,alpha-trehalose-phosphate synthase (UDP-forming) 1 (tpsA, tpsB) (No3)	pmet_r198a + 3.8052e-05 prot_A2QSF2 -> TRE6P[c] + UDP[c]	ANI_1_1406074	0	Inf	0	C6 metabolism
arm_r199	Trehalose-phosphatase (arm)	H2O[c] + TRE6P[c] -> pmet_r199	ANI_1_1432094 or ANI_1_48114 or ANI_1_2070064	0	Inf	0	C6 metabolism
r199No1	Trehalose-phosphatase (No1)	pmet_r199 + 1.1574e-05 prot_A2QY17 -> PI[c] + TRE[c]	ANI_1_1432094	0	Inf	0	C6 metabolism
r199No2	Trehalose-phosphatase (No2)	pmet_r199 + 1.1574e-05 prot_A2R191 -> PI[c] + TRE[c]	ANI_1_48114	0	Inf	0	C6 metabolism
r199No3	Trehalose-phosphatase (No3)	pmet_r199 + 1.1574e-05 prot_A2QPA0 -> PI[c] + TRE[c]	ANI_1_2070064	0	Inf	0	C6 metabolism
r200No1	Alpha,alpha-trehalase (No1)	H2O[c] + TRE[c] + 0.00027233 prot_A2Q9W0 -> 2 DGLC[c]	ANI_1_1258014	0	Inf	0	C6 metabolism
arm_r201a	Alpha-glucosidase (Maltase) (arm)	H2O[c] + MLT[c] -> pmet_r201a	ANI_1_1804024 or ANI_1_850114 or ANI_1_1392064 or ANI_1_620014 or ANI_1_748084	0	Inf	0	C6 metabolism
r201aNo1	Alpha-glucosidase (Maltase) (No1)	pmet_r201a + 1.929e-06 prot_A2QF44 -> 2 GLC[c]	ANI_1_1804024	0	Inf	0	C6 metabolism
r201aNo2	Alpha-glucosidase (Maltase) (No2)	pmet_r201a + 1.929e-06 prot_A2R267 -> 2 GLC[c]	ANI_1_850114	0	Inf	0	C6 metabolism
r201aNo3	Alpha-glucosidase (Maltase) (No3)	pmet_r201a + 1.929e-06 prot_A2QM05 -> 2 GLC[c]	ANI_1_1392064	0	Inf	0	C6 metabolism
r201aNo4	Alpha-glucosidase (Maltase) (No4)	pmet_r201a + 1.929e-06 prot_A2Q8M5 -> 2 GLC[c]	ANI_1_620014	0	Inf	0	C6 metabolism
r201aNo5	Alpha-glucosidase (Maltase) (No5)	pmet_r201a + 1.929e-06 prot_A2QUJ7 -> 2 GLC[c]	ANI_1_748084	0	Inf	0	C6 metabolism
r202No1	Alpha-glucosidase (Maltase) (aglA/aglU) (No1)	H2Oe[e] + MLTe[e] + 1.4393e-06 prot_A2QJF7 -> 2 GLCe[e]	ANI_1_1098184	0	Inf	0	C6 metabolism
arm_r203	Beta-galactosidase (arm)	H2O[c] + LACT[c] -> pmet_r203	ANI_1_1398014 or ANI_1_366054	0	Inf	0	C6 metabolism
r203No1	Beta-galactosidase (No1)	pmet_r203 + 1.0936e-06 prot_A2QA64 -> GLAC[c] + GLC[c]	ANI_1_1398014	0	Inf	0	C6 metabolism
r203No2	Beta-galactosidase (No2)	pmet_r203 + 1.0936e-06 prot_A2QL84 -> GLAC[c] + GLC[c]	ANI_1_366054	0	Inf	0	C6 metabolism
arm_r204a	Beta-galactosidase (arm)	H2Oe[e] + LACTe[e] -> pmet_r204a	ANI_1_1636014 or ANI_1_1714064 or ANI_1_1530124	0	Inf	0	C6 metabolism
r204aNo1	Beta-galactosidase (No1)	pmet_r204a + 1.1692e-06 prot_A2QAN3 -> GLACe[e] + GLCe[e]	ANI_1_1636014	0	Inf	0	C6 metabolism
r204aNo2	Beta-galactosidase (No2)	pmet_r204a + 1.1692e-06 prot_A2QN51 -> GLACe[e] + GLCe[e]	ANI_1_1714064	0	Inf	0	C6 metabolism
r204aNo3	Beta-galactosidase (No3)	pmet_r204a + 1.1692e-06 prot_A2R3X5 -> GLACe[e] + GLCe[e]	ANI_1_1530124	0	Inf	0	C6 metabolism
arm_r205a	Alpha-galactosidase (melibiase) (aglC) (arm)	H2Oe[e] + MELIe[e] -> pmet_r205a	ANI_1_934084 or ANI_1_934084 or ANI_1_6054 or ANI_1_1552024 or ANI_1_2226014 or ANI_1_2152094 or ANI_1_276124	0	Inf	0	C6 metabolism
r205aNo1	Alpha-galactosidase (melibiase) (aglC) (No1)	pmet_r205a + 4.4092e-08 prot_A2QSZ8 -> GLACe[e] + GLCe[e]	ANI_1_934084	0	Inf	0	C6 metabolism
r205aNo2	Alpha-galactosidase (melibiase) (aglC) (No2)	pmet_r205a + 4.4092e-08 prot_A2QL72 -> GLACe[e] + GLCe[e]	ANI_1_934084	0	Inf	0	C6 metabolism
r205aNo3	Alpha-galactosidase (melibiase) (aglC) (No3)	pmet_r205a + 4.4092e-08 prot_A2QEJ9 -> GLACe[e] + GLCe[e]	ANI_1_6054	0	Inf	0	C6 metabolism
r205aNo4	Alpha-galactosidase (melibiase) (aglC) (No4)	pmet_r205a + 4.4092e-08 prot_A2Q7N1 -> GLACe[e] + GLCe[e]	ANI_1_1552024	0	Inf	0	C6 metabolism
r205aNo5	Alpha-galactosidase (melibiase) (aglC) (No5)	pmet_r205a + 4.4092e-08 prot_A2QWT3 -> GLACe[e] + GLCe[e]	ANI_1_2226014	0	Inf	0	C6 metabolism
r205aNo6	Alpha-galactosidase (melibiase) (aglC) (No6)	pmet_r205a + 4.4092e-08 prot_A2R2S6 -> GLACe[e] + GLCe[e]	ANI_1_2152094	0	Inf	0	C6 metabolism
arm_r228a	alpha-galactosidase (arm)	H2Oe[e] + STACe[e] -> pmet_r228a	ANI_1_2508074 or ANI_1_2508074 or ANI_1_934084 or ANI_1_6054 or ANI_1_1552024 or ANI_1_2152094	0	Inf	0	C6 metabolism
r228aNo1	alpha-galactosidase (No1)	pmet_r228a + 8.0985e-08 prot_A2QSK6 -> GLACe[e] + RAFFe[e]	ANI_1_2508074	0	Inf	0	C6 metabolism
r228aNo2	alpha-galactosidase (No2)	4.4092e-08 prot_A2QSZ8 + pmet_r228a -> GLACe[e] + RAFFe[e]	ANI_1_2508074	0	Inf	0	C6 metabolism
r228aNo3	alpha-galactosidase (No3)	4.4092e-08 prot_A2QL72 + pmet_r228a -> GLACe[e] + RAFFe[e]	ANI_1_934084	0	Inf	0	C6 metabolism
r228aNo4	alpha-galactosidase (No4)	4.4092e-08 prot_A2QEJ9 + pmet_r228a -> GLACe[e] + RAFFe[e]	ANI_1_6054	0	Inf	0	C6 metabolism
r228aNo5	alpha-galactosidase (No5)	4.4092e-08 prot_A2QWT3 + pmet_r228a -> GLACe[e] + RAFFe[e]	ANI_1_1552024	0	Inf	0	C6 metabolism
arm_r229a	alpha-galactosidase (arm)	H2Oe[e] + RAFFe[e] -> pmet_r229a	ANI_1_2508074 or An09g00270 or ANI_1_934084 or ANI_1_2508074 or ANI_1_6054 or ANI_1_1552024 or ANI_1_2152094	0	Inf	0	C6 metabolism
r229aNo1	alpha-galactosidase (No1)	8.0985e-08 prot_A2QSK6 + pmet_r229a -> GLACe[e] + SUCe[e]	ANI_1_2508074	0	Inf	0	C6 metabolism
r229aNo2	alpha-galactosidase (No2)	4.4092e-08 prot_A2QSZ8 + pmet_r229a -> GLACe[e] + SUCe[e]	ANI_1_934084	0	Inf	0	C6 metabolism
r229aNo3	alpha-galactosidase (No3)	4.4092e-08 prot_A2QL72 + pmet_r229a -> GLACe[e] + SUCe[e]	ANI_1_2508074	0	Inf	0	C6 metabolism
r229aNo4	alpha-galactosidase (No4)	4.4092e-08 prot_A2QEJ9 + pmet_r229a -> GLACe[e] + SUCe[e]	ANI_1_6054	0	Inf	0	C6 metabolism
r229aNo5	alpha-galactosidase (No5)	4.4092e-08 prot_A2QWT3 + pmet_r229a -> GLACe[e] + SUCe[e]	ANI_1_1552024	0	Inf	0	C6 metabolism
arm_r230a	Invertase (arm)	H2Oe[e] + SUCe[e] -> pmet_r230a	An06g02420 or ANI_1_2508074 or ANI_1_2146104	0	Inf	0	C6 metabolism
r230aNo1	Invertase (No1)	8.0985e-08 prot_A2QSK6 + pmet_r230a -> FRUe[e] + GLCe[e]	ANI_1_2508074	0	Inf	0	C6 metabolism
r230aNo2	Invertase (No2)	pmet_r230a + 1.2872e-06 prot_A2R0E0 -> FRUe[e] + GLCe[e]	ANI_1_2146104	0	Inf	0	C6 metabolism
arm_r1002c	beta-glucosidase (arm)	CELLOBe[e] + H2Oe[e] -> pmet_r1002c	ANI_1_548054 or ANI_1_2160064 or ANI_1_2196074 or ANI_1_1224134 or ANI_1_56154 or ANI_1_456164 or ANI_1_444034	0	Inf	0	C6 metabolism
r1002cNo1	beta-glucosidase (No1)	pmet_r1002c + 6.9444e-08 prot_A2QLQ2 -> 2 DGLCe[e]	ANI_1_548054	0	Inf	0	C6 metabolism
r1002cNo2	beta-glucosidase (No2)	pmet_r1002c + 6.9444e-08 prot_A2QPK4 -> 2 DGLCe[e]	ANI_1_2160064	0	Inf	0	C6 metabolism
r1002cNo3	beta-glucosidase (No3)	pmet_r1002c + 6.9444e-08 prot_A2QS42 -> 2 DGLCe[e]	ANI_1_2196074	0	Inf	0	C6 metabolism
r1002cNo4	beta-glucosidase (No4)	pmet_r1002c + 6.9444e-08 prot_A2R4X0 -> 2 DGLCe[e]	ANI_1_1224134	0	Inf	0	C6 metabolism
r1002cNo5	beta-glucosidase (No5)	pmet_r1002c + 6.9444e-08 prot_A2R989 -> 2 DGLCe[e]	ANI_1_56154	0	Inf	0	C6 metabolism
r1002cNo6	beta-glucosidase (No6)	pmet_r1002c + 6.9444e-08 prot_A2RAL4 -> 2 DGLCe[e]	ANI_1_456164	0	Inf	0	C6 metabolism
r1002cNo7	beta-glucosidase (No7)	pmet_r1002c + 6.9444e-08 prot_A2QGL6 -> 2 DGLCe[e]	ANI_1_444034	0	Inf	0	C6 metabolism
arm_r1277	amidase (arm)	H2O[c] + PAD[c] -> pmet_r1277	ANI_1_1680064 or ANI_1_414094	0	Inf	0	Metabolism of aromatics
r1277No1	amidase (No1)	pmet_r1277 + 3.8495e-08 prot_A2QN05 -> NH3[c] + PHAC[c]	ANI_1_1680064	0	Inf	0	Metabolism of aromatics
r1277No2	amidase (No2)	pmet_r1277 + 3.8495e-08 prot_A2QVX6 -> NH3[c] + PHAC[c]	ANI_1_414094	0	Inf	0	Metabolism of aromatics
r1279No1	Aromatic-L-amino-acid decarboxylase; (No1)	PHE[c] + 3.0525e-05 prot_A2Q7U7 -> CO2[c] + PHEETAM[c]	ANI_1_2316014	0	Inf	0	Metabolism of aromatics
r1280No1	Amine monooxygenase (No1)	H2O[c] + O2[c] + PHEETAM[c] + 1.3355e-05 prot_A2QZ13 -> H2O2[c] + NH3[c] + PHAL[c]	ANI_1_1664104	0	Inf	0	Metabolism of aromatics
r387No1	Phenylacetaldehyde dehydrogenase (No1)	H2O[c] + NAD[c] + PHAL[c] + 3.3752e-05 prot_A2QCM7 -> NADH[c] + PHAC[c]	ANI_1_2464024	0	Inf	0	Metabolism of aromatics
r388No1	Phenylacetate 2-hydroxylase (No1)	NADPH[c] + O2[c] + PHAC[c] + 2.1786e-05 prot_A2R6S7 -> 2HPAC[c] + H2O[c] + NADP[c]	ANI_1_128144	0	Inf	0	Metabolism of aromatics
r386No1	Phenylpyruvate decarboxylase (No1)	PHPYR[c] + 1.3419e-06 prot_A5AA75 -> CO2[c] + PHAL[c]	ANI_1_936024	0	Inf	0	Metabolism of aromatics
r1281No1	4-hydroxyphenylpyruvate dioxygenase (No1)	O2[c] + PHPYR[c] + 0.00011111 prot_A2QJS4 -> 2HPAC[c] + CO2[c]	ANI_1_1220184	0	Inf	0	Metabolism of aromatics
r389No1	2-Phenylacetate 5-hydroxylase (No1)	2HPAC[c] + NADPH[c] + O2[c] + 0.00012626 prot_A2QVP8 -> H2O[c] + HOMOGEN[c] + NADP[c]	ANI_1_310094	0	Inf	0	Metabolism of aromatics
arm_r390	Homogentisate oxygenase (arm)	HOMOGEN[c] + O2[c] -> pmet_r390	ANI_1_60094 or ANI_1_306094	0	Inf	0	Metabolism of aromatics
r390No1	Homogentisate oxygenase (No1)	pmet_r390 + 4.32e-06 prot_A5ABH8 -> MACAC[c]	ANI_1_60094	0	Inf	0	Metabolism of aromatics
r390No2	Homogentisate oxygenase (No2)	pmet_r390 + 4.32e-06 prot_A2QVP6 -> MACAC[c]	ANI_1_306094	0	Inf	0	Metabolism of aromatics
arm_r391	Maleylacetoacetate isomerase (arm)	MACAC[c] -> pmet_r391	ANI_1_1892064 or ANI_1_1710094	0	Inf	0	Metabolism of aromatics
r391No1	Maleylacetoacetate isomerase (No1)	pmet_r391 + 5.9866e-07 prot_E2PSU5 -> FUACAC[c]	ANI_1_1892064	0	Inf	0	Metabolism of aromatics
r391No2	Maleylacetoacetate isomerase (No2)	pmet_r391 + 5.9866e-07 prot_A2QVP4 -> FUACAC[c]	ANI_1_1710094	0	Inf	0	Metabolism of aromatics
arm_r392	Fumarylacetoacetase (arm)	FUACAC[c] + H2O[c] -> pmet_r392	ANI_1_1806184 or ANI_1_2920024 or ANI_1_1712094	0	Inf	0	Metabolism of aromatics
r392No1	Fumarylacetoacetase (No1)	pmet_r392 + 1.2889e-07 prot_A2QIN6 -> ACTAC[c] + FUM[c]	ANI_1_1806184	0	Inf	0	Metabolism of aromatics
r392No2	Fumarylacetoacetase (No2)	pmet_r392 + 1.2889e-07 prot_A2QEA7 -> ACTAC[c] + FUM[c]	ANI_1_2920024	0	Inf	0	Metabolism of aromatics
r392No3	Fumarylacetoacetase (No3)	pmet_r392 + 1.2889e-07 prot_A2QVP5 -> ACTAC[c] + FUM[c]	ANI_1_1712094	0	Inf	0	Metabolism of aromatics
r393No1	Phenylacetate hydroxylase (No1)	NADPH[c] + O2[c] + PHAC[c] + 2.1786e-05 prot_A2R6S7 -> 4HPAC[c] + H2O[c] + NADP[c]	ANI_1_128144	0	Inf	0	Metabolism of aromatics
r395No1	4-hydroxymandelate dehydrogenase (No1)	4HMAND[c] + NADP[c] + 0.000018769 prot_A2R0D9 -> 4HBFOR[c] + NADPH[c]	ANI_1_998104	0	Inf	0	Metabolism of aromatics
r396No1	4-hydroxymandelate dehydrogenase (No1)	4HMAND[c] + NAD[c] + 0.000018769 prot_A2R0D9 -> 4HBFOR[c] + NADH[c]	ANI_1_998104	0	Inf	0	Metabolism of aromatics
r398No1	4-hydroxybenzaldehyde dehydrogenase (No1)	4HBAL[c] + H2O[c] + NAD[c] + 2.1368e-07 prot_A2Q9V7 -> 4HBA[c] + NADH[c]	ANI_1_1254014	0	Inf	0	Metabolism of aromatics
arm_r399	4-hydroxybenzoate 3-hydroxylase (arm)	4HBA[c] + NADPH[c] + O2[c] -> pmet_r399	ANI_1_382034 or ANI_1_1842014	0	Inf	0	Metabolism of aromatics
r399No1	4-hydroxybenzoate 3-hydroxylase (No1)	pmet_r399 + 1.4029e-07 prot_A2QGH7 -> H2O[c] + NADP[c] + PCC[c]	ANI_1_382034	0	Inf	0	Metabolism of aromatics
r399No2	4-hydroxybenzoate 3-hydroxylase (No2)	pmet_r399 + 3.9069e-05 prot_A2QB25 -> H2O[c] + NADP[c] + PCC[c]	ANI_1_1842014	0	Inf	0	Metabolism of aromatics
arm_r1210	3-hydroxybenzoate 4-hydroxylase (arm)	3HBA[c] + NADPH[c] + O2[c] -> pmet_r1210	ANI_1_418084 or ANI_1_3226024 or ANI_1_2838014 or ANI_1_3432014 or ANI_1_2136184 or ANI_1_2038074 or ANI_1_1772104	0	Inf	0	Metabolism of aromatics
r1210No1	3-hydroxybenzoate 4-hydroxylase (No1)	pmet_r1210 + 6.1728e-05 prot_A2QTW5 -> H2O[c] + NADP[c] + PCC[c]	ANI_1_418084	0	Inf	0	Metabolism of aromatics
r1210No2	3-hydroxybenzoate 4-hydroxylase (No2)	pmet_r1210 + 6.1728e-05 prot_A2QF47 -> H2O[c] + NADP[c] + PCC[c]	ANI_1_3226024	0	Inf	0	Metabolism of aromatics
r1210No3	3-hydroxybenzoate 4-hydroxylase (No3)	pmet_r1210 + 6.1728e-05 prot_A2Q9Q2 -> H2O[c] + NADP[c] + PCC[c]	ANI_1_2838014	0	Inf	0	Metabolism of aromatics
r1210No4	3-hydroxybenzoate 4-hydroxylase (No4)	pmet_r1210 + 6.1728e-05 prot_A2QBF9 -> H2O[c] + NADP[c] + PCC[c]	ANI_1_3432014	0	Inf	0	Metabolism of aromatics
r1210No5	3-hydroxybenzoate 4-hydroxylase (No5)	pmet_r1210 + 6.1728e-05 prot_A2QJV6 -> H2O[c] + NADP[c] + PCC[c]	ANI_1_2136184	0	Inf	0	Metabolism of aromatics
r1210No6	3-hydroxybenzoate 4-hydroxylase (No6)	pmet_r1210 + 6.1728e-05 prot_A2QRJ4 -> H2O[c] + NADP[c] + PCC[c]	ANI_1_2038074	0	Inf	0	Metabolism of aromatics
r1210No7	3-hydroxybenzoate 4-hydroxylase (No7)	pmet_r1210 + 6.1728e-05 prot_A2QZD1 -> H2O[c] + NADP[c] + PCC[c]	ANI_1_1772104	0	Inf	0	Metabolism of aromatics
arm_r1268	Ferulate:CoA ligase (AMP-forming) (arm)	ATP[c] + COA[c] + FER[c] -> pmet_r1268	ANI_1_1822184 or ANI_1_856074 or ANI_1_322104 or ANI_1_778124	0	Inf	0	Metabolism of aromatics
r1268No1	Ferulate:CoA ligase (AMP-forming) (No1)	pmet_r1268 + 6.8587e-05 prot_A2QIQ3 -> AMP[c] + FERCOA[c] + PPI[c]	ANI_1_1822184	0	Inf	0	Metabolism of aromatics
r1268No2	Ferulate:CoA ligase (AMP-forming) (No2)	pmet_r1268 + 6.8587e-05 prot_A2QRH8 -> AMP[c] + FERCOA[c] + PPI[c]	ANI_1_856074	0	Inf	0	Metabolism of aromatics
r1268No3	Ferulate:CoA ligase (AMP-forming) (No3)	pmet_r1268 + 6.8587e-05 prot_A2QYT6 -> AMP[c] + FERCOA[c] + PPI[c]	ANI_1_322104	0	Inf	0	Metabolism of aromatics
r1268No4	Ferulate:CoA ligase (AMP-forming) (No4)	pmet_r1268 + 6.8587e-05 prot_A2R3V6 -> AMP[c] + FERCOA[c] + PPI[c]	ANI_1_778124	0	Inf	0	Metabolism of aromatics
r1271No1	vanillin dehydrogenase (No1)	H2O[c] + NAD[c] + VANIN[c] + 2.1368e-07 prot_A2RAR4 -> NADH[c] + VAN[c]	ANI_1_530164	0	Inf	0	Metabolism of aromatics
r1200No1	vanillate decarboxylase (No1)	VAN[c] + 0.0001292 prot_A2QHE5 + 0.0001292 prot_A2QSX6 -> CO2[c] + GUA[c]	ANI_1_918084 and ANI_1_1576034	0	Inf	0	Metabolism of aromatics
arm_r1201	S-adenosyl-L-methionine:catechol O-methyltransferase (arm)	GUA[c] + NADPH[c] + O2[c] -> pmet_r1201	ANI_1_376154 or ANI_1_1862184 or ANI_1_1338134	0	Inf	0	Metabolism of aromatics
r1201No1	S-adenosyl-L-methionine:catechol O-methyltransferase (No1)	pmet_r1201 + 2.8726e-05 prot_A2R957 -> CCL[c] + FALD[c] + H2O[c] + NADP[c]	ANI_1_376154	0	Inf	0	Metabolism of aromatics
r1201No2	S-adenosyl-L-methionine:catechol O-methyltransferase (No2)	pmet_r1201 + 2.8726e-05 prot_A2QIU0 -> CCL[c] + FALD[c] + H2O[c] + NADP[c]	ANI_1_1862184	0	Inf	0	Metabolism of aromatics
r1201No3	S-adenosyl-L-methionine:catechol O-methyltransferase (No3)	pmet_r1201 + 2.8726e-05 prot_A2R579 -> CCL[c] + FALD[c] + H2O[c] + NADP[c]	ANI_1_1338134	0	Inf	0	Metabolism of aromatics
arm_r958	benzonitrilase (arm)	BN[c] + 2 H2O[c] -> pmet_r958	ANI_1_254054 or ANI_1_2282074 or ANI_1_2730014 or ANI_1_3156014 or ANI_1_532054 or ANI_1_2416074 or ANI_1_1394104 or ANI_1_1852144 or ANI_1_1358144 or ANI_1_214164	0	Inf	0	Metabolism of aromatics
r958No1	benzonitrilase (No1)	pmet_r958 + 1.929e-08 prot_A2QLP4 -> BA[c] + NH3[c]	ANI_1_254054	0	Inf	0	Metabolism of aromatics
r958No2	benzonitrilase (No2)	pmet_r958 + 1.929e-08 prot_A5AB39 -> BA[c] + NH3[c]	ANI_1_2282074	0	Inf	0	Metabolism of aromatics
r958No3	benzonitrilase (No3)	pmet_r958 + 1.929e-08 prot_A2Q9D7 -> BA[c] + NH3[c]	ANI_1_2730014	0	Inf	0	Metabolism of aromatics
r958No4	benzonitrilase (No4)	pmet_r958 + 1.929e-08 prot_A2QAM8 -> BA[c] + NH3[c]	ANI_1_3156014	0	Inf	0	Metabolism of aromatics
r958No5	benzonitrilase (No5)	pmet_r958 + 1.929e-08 prot_A2QLP5 -> BA[c] + NH3[c]	ANI_1_532054	0	Inf	0	Metabolism of aromatics
r958No6	benzonitrilase (No6)	pmet_r958 + 1.929e-08 prot_A2QSC0 -> BA[c] + NH3[c]	ANI_1_2416074	0	Inf	0	Metabolism of aromatics
r958No7	benzonitrilase (No7)	pmet_r958 + 1.929e-08 prot_A2QYH5 -> BA[c] + NH3[c]	ANI_1_1394104	0	Inf	0	Metabolism of aromatics
r958No8	benzonitrilase (No8)	pmet_r958 + 1.929e-08 prot_A2R883 -> BA[c] + NH3[c]	ANI_1_1852144	0	Inf	0	Metabolism of aromatics
r958No9	benzonitrilase (No9)	pmet_r958 + 1.0684e-05 prot_A2R6M7 -> BA[c] + NH3[c]	ANI_1_1358144	0	Inf	0	Metabolism of aromatics
r958No10	benzonitrilase (No10)	pmet_r958 + 1.0684e-05 prot_A2RA31 -> BA[c] + NH3[c]	ANI_1_214164	0	Inf	0	Metabolism of aromatics
arm_r959	benzoate 4-monooxygenase (benzoate-para-hydroxylase A, bphA) (arm)	BA[c] + NADPH[c] + O2[c] -> pmet_r959	(ANI_1_1104074 and ANI_1_412084) or ANI_1_1104074	0	Inf	0	Metabolism of aromatics
r959No1	benzoate 4-monooxygenase (benzoate-para-hydroxylase A, bphA) (No1)	pmet_r959 + 2.7233e-05 prot_A2QS05 + 2.7233e-05 prot_A2QTW2 -> 4HBA[c] + H2O[c] + NADP[c]	ANI_1_1104074 and ANI_1_412084	0	Inf	0	Metabolism of aromatics
r959No2	benzoate 4-monooxygenase (benzoate-para-hydroxylase A, bphA) (No2)	pmet_r959 + 2.7233e-05 prot_A2QS05 -> 4HBA[c] + H2O[c] + NADP[c]	ANI_1_1104074	0	Inf	0	Metabolism of aromatics
r1208No1	N-formylanthranilate deformylase (No1)	H2O[c] + NFAN[c] + 1.7253e-06 prot_A2QQA1 -> AN[c] + FOR[c]	ANI_1_1706074	0	Inf	0	Metabolism of aromatics
arm_r1222	tannin acyl hydrolase (tannase) (arm)	10 H2Oe[e] + TANAe[e] -> pmet_r1222	ANI_1_456164 or ANI_1_2372014 or ANI_1_2184074 or ANI_1_3090014 or ANI_1_2000014 or ANI_1_56024 or ANI_1_1414034 or ANI_1_2380074 or ANI_1_82084 or ANI_1_236174 or ANI_1_1640094 or ANI_1_1840094 or ANI_1_856114 or ANI_1_108154 or ANI_1_456164 or ANI_1_1832184 or ANI_1_110174	0	Inf	0	Metabolism of aromatics
r1222No1	tannin acyl hydrolase (tannase) (No1)	6.9444e-08 prot_A2RAL4 + pmet_r1222 -> 10 345THBe[e] + GLCe[e]	ANI_1_456164	0	Inf	0	Metabolism of aromatics
r1222No2	tannin acyl hydrolase (tannase) (No2)	pmet_r1222 + 1.0639e-07 prot_A2Q818 -> 10 345THBe[e] + GLCe[e]	ANI_1_2372014	0	Inf	0	Metabolism of aromatics
r1222No3	tannin acyl hydrolase (tannase) (No3)	pmet_r1222 + 1.0639e-07 prot_A2QS33 -> 10 345THBe[e] + GLCe[e]	ANI_1_2184074	0	Inf	0	Metabolism of aromatics
r1222No4	tannin acyl hydrolase (tannase) (No4)	pmet_r1222 + 1.0639e-07 prot_A2QAH7 -> 10 345THBe[e] + GLCe[e]	ANI_1_3090014	0	Inf	0	Metabolism of aromatics
r1222No5	tannin acyl hydrolase (tannase) (No5)	pmet_r1222 + 1.0639e-07 prot_A2QBC9 -> 10 345THBe[e] + GLCe[e]	ANI_1_2000014	0	Inf	0	Metabolism of aromatics
r1222No6	tannin acyl hydrolase (tannase) (No6)	pmet_r1222 + 1.0639e-07 prot_A2QBK3 -> 10 345THBe[e] + GLCe[e]	ANI_1_56024	0	Inf	0	Metabolism of aromatics
r1222No7	tannin acyl hydrolase (tannase) (No7)	pmet_r1222 + 1.0639e-07 prot_A2QH22 -> 10 345THBe[e] + GLCe[e]	ANI_1_1414034	0	Inf	0	Metabolism of aromatics
r1222No8	tannin acyl hydrolase (tannase) (No8)	pmet_r1222 + 1.0639e-07 prot_A5ABC3 -> 10 345THBe[e] + GLCe[e]	ANI_1_2380074	0	Inf	0	Metabolism of aromatics
r1222No9	tannin acyl hydrolase (tannase) (No9)	pmet_r1222 + 1.0639e-07 prot_A2QT57 -> 10 345THBe[e] + GLCe[e]	ANI_1_82084	0	Inf	0	Metabolism of aromatics
r1222No10	tannin acyl hydrolase (tannase) (No10)	pmet_r1222 + 1.0639e-07 prot_A2QV40 -> 10 345THBe[e] + GLCe[e]	ANI_1_236174	0	Inf	0	Metabolism of aromatics
r1222No11	tannin acyl hydrolase (tannase) (No11)	pmet_r1222 + 1.0639e-07 prot_A2QVF5 -> 10 345THBe[e] + GLCe[e]	ANI_1_1640094	0	Inf	0	Metabolism of aromatics
r1222No12	tannin acyl hydrolase (tannase) (No12)	pmet_r1222 + 1.0639e-07 prot_A2QW25 -> 10 345THBe[e] + GLCe[e]	ANI_1_1840094	0	Inf	0	Metabolism of aromatics
r1222No13	tannin acyl hydrolase (tannase) (No13)	pmet_r1222 + 1.0639e-07 prot_A2R274 -> 10 345THBe[e] + GLCe[e]	ANI_1_856114	0	Inf	0	Metabolism of aromatics
r1222No14	tannin acyl hydrolase (tannase) (No14)	pmet_r1222 + 1.0639e-07 prot_A2R9C0 -> 10 345THBe[e] + GLCe[e]	ANI_1_108154	0	Inf	0	Metabolism of aromatics
r1222No15	tannin acyl hydrolase (tannase) (No15)	pmet_r1222 + 1.0639e-07 prot_A2QIR3 -> 10 345THBe[e] + GLCe[e]	ANI_1_456164	0	Inf	0	Metabolism of aromatics
r1222No16	tannin acyl hydrolase (tannase) (No16)	pmet_r1222 + 1.0639e-07 prot_A2QV44 -> 10 345THBe[e] + GLCe[e]	ANI_1_1832184	0	Inf	0	Metabolism of aromatics
r400No1	Indoleamine 2,3-dioxygenases, Tryptophan 2,3-dioxygenase (No1)	O2[c] + TRP[c] + 5.6344e-05 prot_A2QJI6 -> FKYN[c]	ANI_1_1150184	0	Inf	0	Metabolism of aromatics
r401No1	Kynurenine formamidase (formamidase) (No1)	FKYN[c] + H2O[c] + 4.5762e-06 prot_E2PSP7 -> FOR[c] + KYN[c]	ANI_1_726064	0	Inf	0	Metabolism of aromatics
arm_r402	Kynureninase (arm)	H2O[c] + KYN[c] -> pmet_r402	ANI_1_1148184 or ANI_1_1736144	0	Inf	0	Metabolism of aromatics
r402No1	Kynureninase (No1)	pmet_r402 + 0.0012077 prot_A2QJI5 -> ALA[c] + AN[c]	ANI_1_1148184	0	Inf	0	Metabolism of aromatics
r402No2	Kynureninase (No2)	pmet_r402 + 0.0012077 prot_A2R7T0 -> ALA[c] + AN[c]	ANI_1_1736144	0	Inf	0	Metabolism of aromatics
r403No1	anthranilate 3-monooxygenase (deaminating); Anthranilate hydroxylase (No1)	AN[c] + NADPH[c] + O2[c] + 9.3528e-07 prot_A2QA06 -> DHBA[c] + NADP[c] + NH3[c]	ANI_1_1318014	0	Inf	0	Metabolism of aromatics
arm_r404	2,3-Dihydroxybenzoate carboxylyase (dhbD); o-Pyrocatechuic acid carboxy-lyase (arm)	DHBA[c] -> pmet_r404	ANI_1_250064 or ANI_1_2560024	0	Inf	0	Metabolism of aromatics
r404No1	2,3-Dihydroxybenzoate carboxylyase (dhbD); o-Pyrocatechuic acid carboxy-lyase (No1)	pmet_r404 + 5.0505e-06 prot_A2QMG8 -> CCL[c] + CO2[c]	ANI_1_250064	0	Inf	0	Metabolism of aromatics
r404No2	2,3-Dihydroxybenzoate carboxylyase (dhbD); o-Pyrocatechuic acid carboxy-lyase (No2)	pmet_r404 + 5.0505e-06 prot_A2QD22 -> CCL[c] + CO2[c]	ANI_1_2560024	0	Inf	0	Metabolism of aromatics
arm_r406	Kynureninase (arm)	H2O[c] + HKYN[c] -> pmet_r406	ANI_1_1148184 or ANI_1_1736144	0	Inf	0	Metabolism of aromatics
r406No1	Kynureninase (No1)	7.9365e-05 prot_A2QJI5 + pmet_r406 -> ALA[c] + HAN[c]	ANI_1_1148184	0	Inf	0	Metabolism of aromatics
r406No2	Kynureninase (No2)	7.9365e-05 prot_A2R7T0 + pmet_r406 -> ALA[c] + HAN[c]	ANI_1_1736144	0	Inf	0	Metabolism of aromatics
arm_r411	4-hydroxyphenylpyruvate dioxygenase (arm)	4HPP[c] + O2[c] -> pmet_r411	ANI_1_1596184 or ANI_1_230064 or ANI_1_310094	0	Inf	0	Metabolism of aromatics
r411No1	4-hydroxyphenylpyruvate dioxygenase (No1)	pmet_r411 + 0.00012626 prot_A2QHW5 -> CO2[c] + HOMOGEN[c]	ANI_1_1596184	0	Inf	0	Metabolism of aromatics
r411No2	4-hydroxyphenylpyruvate dioxygenase (No2)	pmet_r411 + 0.00012626 prot_A2QMF4 -> CO2[c] + HOMOGEN[c]	ANI_1_230064	0	Inf	0	Metabolism of aromatics
r411No3	4-hydroxyphenylpyruvate dioxygenase (No3)	0.00012626 prot_A2QVP8 + pmet_r411 -> CO2[c] + HOMOGEN[c]	ANI_1_310094	0	Inf	0	Metabolism of aromatics
arm_r968	Salicylate hydroxylase (arm)	NADPH[c] + O2[c] + SALI[c] -> pmet_r968	ANI_1_2042184 or ANI_1_1948064 or ANI_1_2696014 or ANI_1_2218024 or ANI_1_182034 or ANI_1_242034 or ANI_1_1416034 or ANI_1_1590034 or ANI_1_1410064 or ANI_1_1832064 or ANI_1_980084 or ANI_1_1404084 or ANI_1_1734094 or ANI_1_1782094 or ANI_1_1792094 or ANI_1_688094	0	Inf	0	Metabolism of aromatics
r968No1	Salicylate hydroxylase (No1)	pmet_r968 + 6.0386e-05 prot_A2QJK2 -> CCL[c] + CO2[c] + H2O[c] + NADP[c]	ANI_1_2042184	0	Inf	0	Metabolism of aromatics
r968No2	Salicylate hydroxylase (No2)	pmet_r968 + 6.0386e-05 prot_A2QNS3 -> CCL[c] + CO2[c] + H2O[c] + NADP[c]	ANI_1_1948064	0	Inf	0	Metabolism of aromatics
r968No3	Salicylate hydroxylase (No3)	pmet_r968 + 6.0386e-05 prot_A2Q998 -> CCL[c] + CO2[c] + H2O[c] + NADP[c]	ANI_1_2696014	0	Inf	0	Metabolism of aromatics
r968No4	Salicylate hydroxylase (No4)	pmet_r968 + 6.0386e-05 prot_A2QBS4 -> CCL[c] + CO2[c] + H2O[c] + NADP[c]	ANI_1_2218024	0	Inf	0	Metabolism of aromatics
r968No5	Salicylate hydroxylase (No5)	pmet_r968 + 6.0386e-05 prot_A2QG17 -> CCL[c] + CO2[c] + H2O[c] + NADP[c]	ANI_1_182034	0	Inf	0	Metabolism of aromatics
r968No6	Salicylate hydroxylase (No6)	pmet_r968 + 6.0386e-05 prot_A2QG73 -> CCL[c] + CO2[c] + H2O[c] + NADP[c]	ANI_1_242034	0	Inf	0	Metabolism of aromatics
r968No7	Salicylate hydroxylase (No7)	pmet_r968 + 6.0386e-05 prot_A2QH23 -> CCL[c] + CO2[c] + H2O[c] + NADP[c]	ANI_1_1416034	0	Inf	0	Metabolism of aromatics
r968No8	Salicylate hydroxylase (No8)	pmet_r968 + 6.0386e-05 prot_A2QHF5 -> CCL[c] + CO2[c] + H2O[c] + NADP[c]	ANI_1_1590034	0	Inf	0	Metabolism of aromatics
r968No9	Salicylate hydroxylase (No9)	pmet_r968 + 6.0386e-05 prot_A2QM25 -> CCL[c] + CO2[c] + H2O[c] + NADP[c]	ANI_1_1410064	0	Inf	0	Metabolism of aromatics
r968No10	Salicylate hydroxylase (No10)	pmet_r968 + 6.0386e-05 prot_A2QNH1 -> CCL[c] + CO2[c] + H2O[c] + NADP[c]	ANI_1_1832064	0	Inf	0	Metabolism of aromatics
r968No11	Salicylate hydroxylase (No11)	pmet_r968 + 6.0386e-05 prot_A2QT31 -> CCL[c] + CO2[c] + H2O[c] + NADP[c]	ANI_1_980084	0	Inf	0	Metabolism of aromatics
r968No12	Salicylate hydroxylase (No12)	pmet_r968 + 6.0386e-05 prot_A2QU51 -> CCL[c] + CO2[c] + H2O[c] + NADP[c]	ANI_1_1404084	0	Inf	0	Metabolism of aromatics
r968No13	Salicylate hydroxylase (No13)	pmet_r968 + 6.0386e-05 prot_A2QVS5 -> CCL[c] + CO2[c] + H2O[c] + NADP[c]	ANI_1_1734094	0	Inf	0	Metabolism of aromatics
r968No14	Salicylate hydroxylase (No14)	pmet_r968 + 6.0386e-05 prot_A2QVY4 -> CCL[c] + CO2[c] + H2O[c] + NADP[c]	ANI_1_1782094	0	Inf	0	Metabolism of aromatics
r968No15	Salicylate hydroxylase (No15)	pmet_r968 + 6.0386e-05 prot_A2QVZ3 -> CCL[c] + CO2[c] + H2O[c] + NADP[c]	ANI_1_1792094	0	Inf	0	Metabolism of aromatics
r968No16	Salicylate hydroxylase (No16)	pmet_r968 + 6.0386e-05 prot_A2QWH1 -> CCL[c] + CO2[c] + H2O[c] + NADP[c]	ANI_1_688094	0	Inf	0	Metabolism of aromatics
r979No1	Amine oxidase (AO-I and AO-II) (No1)	BAMN[c] + H2O[c] + O2[c] + 7.5075e-06 prot_A2QZ13 -> BAL[c] + H2O2[c] + NH3[c]	ANI_1_1664104	0	Inf	0	Metabolism of aromatics
r976No1	Benzoylformate decarboxylase (No1)	BFOR[c] + 1.3419e-06 prot_A2QD25 -> BAL[c] + CO2[c]	ANI_1_2566024	0	Inf	0	Metabolism of aromatics
r977No1	NAD-benzaldehyde dehydrogenase (No1)	BAL[c] + H2O[c] + NAD[c] + 1.615e-05 prot_A2QRU8 -> BA[c] + NADH[c]	ANI_1_1024074	0	Inf	0	Metabolism of aromatics
r972No1	hydroxyquinol 1,2-dioxygenase (No1)	BTOL[c] + O2[c] + 9.5785e-06 prot_A2QAP8 -> 2MAC[c]	ANI_1_1660014	0	Inf	0	Metabolism of aromatics
arm_r973	maleylacetate reductase (arm)	2MAC[c] + NADPH[c] -> pmet_r973	ANI_1_1442034 or ANI_1_1190064	0	Inf	0	Metabolism of aromatics
r973No1	maleylacetate reductase (No1)	pmet_r973 + 2.4366e-06 prot_A2QH41 -> 3OA[c] + NADP[c]	ANI_1_1442034	0	Inf	0	Metabolism of aromatics
r973No2	maleylacetate reductase (No2)	pmet_r973 + 2.4366e-06 prot_A2QPG5 -> 3OA[c] + NADP[c]	ANI_1_1190064	0	Inf	0	Metabolism of aromatics
arm_r982	gentisate 1,2-dioxygenase (arm)	GEN[c] + O2[c] -> pmet_r982	ANI_1_3174024 or ANI_1_2550094 or ANI_1_114164	0	Inf	0	Metabolism of aromatics
r982No1	gentisate 1,2-dioxygenase (No1)	pmet_r982 + 7.5689e-07 prot_A2QF00 -> 3MPYR[c]	ANI_1_3174024	0	Inf	0	Metabolism of aromatics
r982No2	gentisate 1,2-dioxygenase (No2)	pmet_r982 + 3.5613e-05 prot_A5ABS9 -> 3MPYR[c]	ANI_1_2550094	0	Inf	0	Metabolism of aromatics
r982No3	gentisate 1,2-dioxygenase (No3)	pmet_r982 + 7.5689e-07 prot_E2PT04 -> 3MPYR[c]	ANI_1_114164	0	Inf	0	Metabolism of aromatics
r983No1	maleylpyruvate isomerase (No1)	3MPYR[c] + 5.9866e-07 prot_A2QVP4 -> 3FPYR[c]	ANI_1_1710094	0	Inf	0	Metabolism of aromatics
r984No1	acylpyruvate hydrolase (No1)	3FPYR[c] + H2O[c] + 0.042517 prot_A2QEN3 -> FUM[c] + PYR[c]	ANI_1_1620024	0	Inf	0	Metabolism of aromatics
r960No1	catechol 1,2-dioxygenase (No1)	CCL[c] + O2[c] + 0.00013889 prot_A2QNW8 -> MUCO[c]	ANI_1_898064	0	Inf	0	Metabolism of aromatics
r961No1	muconate cycloisomerase (No1)	MUCO[c] + 0.00025253 prot_A2QR53 -> MUCL[c]	ANI_1_1958074	0	Inf	0	Metabolism of aromatics
r962No1	muconolactone delta-isomerase (No1)	MUCL[c] + 4.1665e-06 prot_A2RAS5 -> OAEL[c]	ANI_1_552164	0	Inf	0	Metabolism of aromatics
arm_r964	protocatechuate 3,4-dioxygenase (arm)	O2[c] + PCC[c] -> pmet_r964	ANI_1_3062024 or ANI_1_272114	0	Inf	0	Metabolism of aromatics
r964No1	protocatechuate 3,4-dioxygenase (No1)	pmet_r964 + 7.9365e-07 prot_A2QEL8 -> 3CMUCO[c]	ANI_1_3062024	0	Inf	0	Metabolism of aromatics
r964No2	protocatechuate 3,4-dioxygenase (No2)	pmet_r964 + 0.0069444 prot_A2R1P9 -> 3CMUCO[c]	ANI_1_272114	0	Inf	0	Metabolism of aromatics
r965No1	3-Carboxy-cis,cis-muconate cyclase (No1)	3CMUCO[c] + 7.2717e-07 prot_A2QAI9 -> 3CMUCL[c]	ANI_1_1578014	0	Inf	0	Metabolism of aromatics
r966No1	3-carboxymuconolactone decarboxylase (No1)	3CMUCL[c] + 5.0505e-06 prot_A2QH91 -> CO2[c] + OAEL[c]	ANI_1_1514034	0	Inf	0	Metabolism of aromatics
arm_r967	3-oxoadipate enol-lactonase (arm)	H2O[c] + OAEL[c] -> pmet_r967	ANI_1_266114 or ANI_1_1984064	0	Inf	0	Fatty acid catabolism
r967No1	3-oxoadipate enol-lactonase (No1)	pmet_r967 + 7.0439e-07 prot_A2R1P3 -> 3OA[c]	ANI_1_266114	0	Inf	0	Fatty acid catabolism
r967No2	3-oxoadipate enol-lactonase (No2)	pmet_r967 + 7.0439e-07 prot_A2QNW9 -> 3OA[c]	ANI_1_1984064	0	Inf	0	Fatty acid catabolism
arm_r969	3-oxoadipate CoA-transferase (arm)	3OAm[m] + SUCCOAm[m] -> pmet_r969	ANI_1_30014 or ANI_1_164054 or ANI_1_378014	0	Inf	0	Fatty acid catabolism
r969No1	3-oxoadipate CoA-transferase (No1)	pmet_r969 + 2.2222e-07 prot_A2Q7C6 -> 3OACOAm[m] + SUCCm[m]	ANI_1_30014	0	Inf	0	Fatty acid catabolism
r969No2	3-oxoadipate CoA-transferase (No2)	pmet_r969 + 2.2222e-07 prot_A2QLI6 -> 3OACOAm[m] + SUCCm[m]	ANI_1_164054	0	Inf	0	Fatty acid catabolism
r969No3	3-oxoadipate CoA-transferase (No3)	pmet_r969 + 2.2222e-07 prot_A2Q843 -> 3OACOAm[m] + SUCCm[m]	ANI_1_378014	0	Inf	0	Fatty acid catabolism
arm_r970	3-ketoacyl-CoA thiolase (arm)	3OACOAm[m] + COAm[m] -> pmet_r970	ANI_1_452024 or ANI_1_942184 or ANI_1_770074 or ANI_1_76114	0	Inf	0	Fatty acid catabolism
r970No1	3-ketoacyl-CoA thiolase (No1)	pmet_r970 + 1.8769e-05 prot_A2QCE8 -> ACCOAm[m] + SUCCOAm[m]	ANI_1_452024	0	Inf	0	Fatty acid catabolism
r970No2	3-ketoacyl-CoA thiolase (No2)	pmet_r970 + 1.8769e-05 prot_A2QJ40 -> ACCOAm[m] + SUCCOAm[m]	ANI_1_942184	0	Inf	0	Fatty acid catabolism
r970No3	3-ketoacyl-CoA thiolase (No3)	pmet_r970 + 1.8769e-05 prot_A2QRB1 -> ACCOAm[m] + SUCCOAm[m]	ANI_1_770074	0	Inf	0	Fatty acid catabolism
r970No4	3-ketoacyl-CoA thiolase (No4)	pmet_r970 + 1.8769e-05 prot_A2R1B0 -> ACCOAm[m] + SUCCOAm[m]	ANI_1_76114	0	Inf	0	Fatty acid catabolism
arm_r1188	Amine oxidase (maoN, AO-I, AO-II) (arm)	BUTN[c] + H2O[c] + O2[c] -> pmet_r1188	ANI_1_154 or ANI_1_1664104 or ANI_1_1664104 or ANI_1_154	0	Inf	0
r1188No1	Amine oxidase (maoN, AO-I, AO-II) (No1)	pmet_r1188 + 4.4022e-05 prot_A2R940 -> BUTAL[c] + H2O2[c] + NH3[c]	ANI_1_154	0	Inf	0
r1188No2	Amine oxidase (maoN, AO-I, AO-II) (No2)	4.4022e-05 prot_A2QZ13 + pmet_r1188 -> BUTAL[c] + H2O2[c] + NH3[c]	ANI_1_1664104	0	Inf	0
r1202No1	Amine oxidase (maoN, AO-I, AO-II) (No1)	H2O[c] + O2[c] + PENN[c] + 1.747e-06 prot_A2QZ13 -> H2O2[c] + NH3[c] + PENAL[c]	ANI_1_1664104	0	Inf	0
r206No1	1,3-beta-Glucan synthase (No1)	2 UDPG[c] + 1.088e-6 prot_A2R9P2 -> 13GLUCAN[c] + 2 UDP[c]	ANI_1_298154	0	Inf	0
r207No1	1,4-alpha-Glucan branching enzyme (No1)	UDPG[c] + 2.7778e-07 prot_A2R3G3 -> 14GLUCAN[c] + UDP[c]	ANI_1_602124	0	Inf	0	Nucleotide sugars
arm_r208	1,3-alpha-Glucan (Pseudonigeran) synthase (arm)	2 UDPG[c] -> pmet_r208	ANI_1_788014 or ANI_1_442024 or ANI_1_1472184 or ANI_1_360084 or ANI_1_1522104 or ANI_1_602124 or ANI_1_1812134	0	Inf	0	Nucleotide sugars
r208No1	1,3-alpha-Glucan (Pseudonigeran) synthase (No1)	pmet_r208 + 1.0808e-07 prot_A2Q8Z7 -> PSNIG[c] + 2 UDP[c]	ANI_1_788014	0	Inf	0	Nucleotide sugars
r208No2	1,3-alpha-Glucan (Pseudonigeran) synthase (No2)	pmet_r208 + 7.6104e-05 prot_A2QCE2 -> PSNIG[c] + 2 UDP[c]	ANI_1_442024	0	Inf	0	Nucleotide sugars
r208No3	1,3-alpha-Glucan (Pseudonigeran) synthase (No3)	pmet_r208 + 7.6104e-05 prot_A2QKA2 -> PSNIG[c] + 2 UDP[c]	ANI_1_1472184	0	Inf	0	Nucleotide sugars
r208No4	1,3-alpha-Glucan (Pseudonigeran) synthase (No4)	pmet_r208 + 7.6104e-05 prot_A2QTS1 -> PSNIG[c] + 2 UDP[c]	ANI_1_360084	0	Inf	0	Nucleotide sugars
r208No5	1,3-alpha-Glucan (Pseudonigeran) synthase (No5)	pmet_r208 + 7.6104e-05 prot_A2QYT8 -> PSNIG[c] + 2 UDP[c]	ANI_1_1522104	0	Inf	0	Nucleotide sugars
r208No6	1,3-alpha-Glucan (Pseudonigeran) synthase (No6)	2.7778e-07 prot_A2R3G3 + pmet_r208 -> PSNIG[c] + 2 UDP[c]	ANI_1_602124	0	Inf	0	Nucleotide sugars
r208No7	1,3-alpha-Glucan (Pseudonigeran) synthase (No7)	pmet_r208 + 7.6104e-05 prot_A2R6G0 -> PSNIG[c] + 2 UDP[c]	ANI_1_1812134	0	Inf	0	Nucleotide sugars
arm_r209	1,3-alpha-1,4-alpha-Glucan (Nigeran) synthase (arm)	UDPG[c] -> pmet_r209	ANI_1_788014 or ANI_1_442024 or ANI_1_1472184 or ANI_1_360084 or ANI_1_1522104 or ANI_1_602124 or ANI_1_1812134	0	Inf	0	Nucleotide sugars
r209No1	1,3-alpha-1,4-alpha-Glucan (Nigeran) synthase (No1)	1.0808e-07 prot_A2Q8Z7 + pmet_r209 -> NIG[c] + UDP[c]	ANI_1_788014	0	Inf	0	Nucleotide sugars
r209No2	1,3-alpha-1,4-alpha-Glucan (Nigeran) synthase (No2)	3.8052e-05 prot_A2QCE2 + pmet_r209 -> NIG[c] + UDP[c]	ANI_1_442024	0	Inf	0	Nucleotide sugars
r209No3	1,3-alpha-1,4-alpha-Glucan (Nigeran) synthase (No3)	3.8052e-05 prot_A2QKA2 + pmet_r209 -> NIG[c] + UDP[c]	ANI_1_1472184	0	Inf	0	Nucleotide sugars
r209No4	1,3-alpha-1,4-alpha-Glucan (Nigeran) synthase (No4)	3.8052e-05 prot_A2QTS1 + pmet_r209 -> NIG[c] + UDP[c]	ANI_1_360084	0	Inf	0	Nucleotide sugars
r209No5	1,3-alpha-1,4-alpha-Glucan (Nigeran) synthase (No5)	3.8052e-05 prot_A2QYT8 + pmet_r209 -> NIG[c] + UDP[c]	ANI_1_1522104	0	Inf	0	Nucleotide sugars
r209No6	1,3-alpha-1,4-alpha-Glucan (Nigeran) synthase (No6)	2.7778e-07 prot_A2R3G3 + pmet_r209 -> NIG[c] + UDP[c]	ANI_1_602124	0	Inf	0	Nucleotide sugars
r209No7	1,3-alpha-1,4-alpha-Glucan (Nigeran) synthase (No7)	3.8052e-05 prot_A2R6G0 + pmet_r209 -> NIG[c] + UDP[c]	ANI_1_1812134	0	Inf	0	Nucleotide sugars
arm_r210	Glutamine-fructose-6-phosphate transaminase (isomerizing) (arm)	F6P[c] + GLN[c] -> pmet_r210	ANI_1_738034 or ANI_1_914164	0	Inf	0	Chitin biosynthesis and Chitin hydrolysis
r210No1	Glutamine-fructose-6-phosphate transaminase (isomerizing) (No1)	pmet_r210 + 7.8247e-07 prot_A2QH83 -> GA6P[c] + GLU[c]	ANI_1_738034	0	Inf	0	Chitin biosynthesis and Chitin hydrolysis
r210No2	Glutamine-fructose-6-phosphate transaminase (isomerizing) (No2)	pmet_r210 + 7.8247e-06 prot_A2RBI3 -> GA6P[c] + GLU[c]	ANI_1_914164	0	Inf	0	Chitin biosynthesis and Chitin hydrolysis
r211No1	Glucosamine-phosphate N-acetyltransferase (No1)	ACCOA[c] + GA6P[c] + 7.3099e-06 prot_A2R096 -> COA[c] + NAGA6P[c]	ANI_1_2130104	0	Inf	0	Chitin biosynthesis and Chitin hydrolysis
r212No1	Phosphoacetylglucosamine mutase (No1)	NAGA6P[c] + 9.4482e-05 prot_A2RB19 -> NAGA1P[c]	ANI_1_1400164	0	Inf	0	Chitin biosynthesis and Chitin hydrolysis
r213No1	UDP-N-acetylglucosamine pyrophosphorylase (No1)	NAGA1P[c] + UTP[c] + 1.8038e-05 prot_A2QY97 -> PPI[c] + UDPNAG[c]	ANI_1_62104	0	Inf	0	Chitin biosynthesis and Chitin hydrolysis
arm_r214	Chitin synthase (chs1, chs2) (arm)	UDPNAG[c] -> pmet_r214	ANI_1_1542034 or ANI_1_684064 or ANI_1_1986074 or ANI_1_252084 or ANI_1_498084 or ANI_1_1214104 or ANI_1_120124	0	Inf	0	Chitin biosynthesis and Chitin hydrolysis
r214No1	Chitin synthase (chs1, chs2) (No1)	pmet_r214 + 6.8477e-07 prot_A2QHC2 -> CHIT[c] + UDP[c]	ANI_1_1542034	0	Inf	0	Chitin biosynthesis and Chitin hydrolysis
r214No2	Chitin synthase (chs1, chs2) (No2)	pmet_r214 + 6.8477e-07 prot_A2QNG6 -> CHIT[c] + UDP[c]	ANI_1_684064	0	Inf	0	Chitin biosynthesis and Chitin hydrolysis
r214No3	Chitin synthase (chs1, chs2) (No3)	pmet_r214 + 6.8477e-07 prot_A2QRA0 -> CHIT[c] + UDP[c]	ANI_1_1986074	0	Inf	0	Chitin biosynthesis and Chitin hydrolysis
r214No4	Chitin synthase (chs1, chs2) (No4)	pmet_r214 + 6.8477e-07 prot_A2QTJ1 -> CHIT[c] + UDP[c]	ANI_1_252084	0	Inf	0	Chitin biosynthesis and Chitin hydrolysis
r214No5	Chitin synthase (chs1, chs2) (No5)	pmet_r214 + 6.8477e-07 prot_A2QU15 -> CHIT[c] + UDP[c]	ANI_1_498084	0	Inf	0	Chitin biosynthesis and Chitin hydrolysis
r214No6	Chitin synthase (chs1, chs2) (No6)	pmet_r214 + 6.8477e-07 prot_A2R0Z5 -> CHIT[c] + UDP[c]	ANI_1_1214104	0	Inf	0	Chitin biosynthesis and Chitin hydrolysis
r214No7	Chitin synthase (chs1, chs2) (No7)	pmet_r214 + 6.8477e-07 prot_A2R2G5 -> CHIT[c] + UDP[c]	ANI_1_120124	0	Inf	0	Chitin biosynthesis and Chitin hydrolysis
arm_r215	Chitinase (Endochitinase) (arm)	CHITe[e] + H2Oe[e] -> pmet_r215	An14g07420 or An12g05330 or ANI_1_2542014 or ANI_1_2656024 or ANI_1_2520014 or ANI_1_3276024 or ANI_1_810184 or ANI_1_2286074 or ANI_1_1554084 or An11g01160 or ANI_1_1598104 or ANI_1_1142134 or ANI_1_66184 or ANI_1_2306014 or ANI_1_1222034 or ANI_1_242084	0	Inf	0	Chitin biosynthesis and Chitin hydrolysis
r215No1	Chitinase (Endochitinase) (No1)	pmet_r215 + 3.3283e-06 prot_A2Q8S2 -> NAGe[e]		0	Inf	0	Chitin biosynthesis and Chitin hydrolysis
r215No2	Chitinase (Endochitinase) (No2)	pmet_r215 + 3.3283e-06 prot_A5AA94 -> NAGe[e]	ANI_1_2542014	0	Inf	0	Chitin biosynthesis and Chitin hydrolysis
r215No3	Chitinase (Endochitinase) (No3)	pmet_r215 + 3.3283e-06 prot_A2Q8Q3 -> NAGe[e]	ANI_1_2656024	0	Inf	0	Chitin biosynthesis and Chitin hydrolysis
r215No4	Chitinase (Endochitinase) (No4)	pmet_r215 + 3.3283e-06 prot_A2QF78 -> NAGe[e]	ANI_1_2520014	0	Inf	0	Chitin biosynthesis and Chitin hydrolysis
r215No5	Chitinase (Endochitinase) (No5)	pmet_r215 + 3.3283e-06 prot_A2QIT7 -> NAGe[e]	ANI_1_3276024	0	Inf	0	Chitin biosynthesis and Chitin hydrolysis
r215No6	Chitinase (Endochitinase) (No6)	pmet_r215 + 3.3283e-06 prot_A5AB48 -> NAGe[e]	ANI_1_810184	0	Inf	0	Chitin biosynthesis and Chitin hydrolysis
[truncated: 4,275 more rows]

## Sheet: Metabolite List
Abbreviation	Description	Charged formula	Compartment
13AGLUCe[e]	alpha 1,3-glucan	C6H10O5	Extracellular
13DAPROPe[e]	1,3-Diaminopropane	C3H10N2	Extracellular
13GLUCAN[c]	1,3-beta-D-Glucan	C12H20O10	Cytoplasm
13PDG[c]	1,3-Bisphospho-D-glycerate	C3H8O10P2	Cytoplasm
13PENTADENe[e]	1,3-pentadiene	C5H8	Extracellular
14BGLUCANe[e]	1,4-beta-D-glucan	C6H10O5	Extracellular
14GLUCAN[c]	1,4-alpha-D-Glucan	C6H10O5	Cytoplasm
1PMYOe[e]	1D-myo-inositol 1-phosphate	C6H13O9P	Extracellular
22DEAYANUA[c]	22-deacetylyanuthone A	C22H32O4	Cytoplasm
22DEAYANUAe[e]	22-deacetylyanuthone A	C22H32O4	Extracellular
235THTOLU[c]	2,3,5-trihydroxytoluene	C7H8O3	Cytoplasm
23DMMAL[c]	(2R,3S)-2,3-dimethylmalic acid	C6H10O5	Cytoplasm
24DH356TMBAL[c]	2,4-dihydroxy-3,5,6-trimethylbenzaldehyde	C10H12O3	Cytoplasm
24DH356TMBALe[e]	2,4-dihydroxy-3,5,6-trimethylbenzaldehyde	C10H12O3	Extracellular
25D6RPPP[c]	2,5-diamino-6-(1-D-ribosylamino)pyrimidin-4(3H)-one 5'-phosphate	C9H16N5O8P	Cytoplasm
25N65PRP[c]	2,5-diamino-6-(5-phosphono)ribitylamino-4(3H)-pyrimidinone	C9H18N5O8P	Cytoplasm
2AMANBIOe[e]	1,2-alpha-mannobiose	C12H22O11	Extracellular
2D3DGALT[c]	2-Dehydro-3-deoxy-D-galactonate	C6H10O6	Cytoplasm
2D3DLFUCA[c]	2-dehydro-3-deoxy-L-fuconic acid	C6H10O5	Cytoplasm
2D3DLMANA[c]	2-dehydro-3-deoxy-L-mannonic acid	C6H9O6	Cytoplasm
2F2S[c]	Iron-sulfur cluster (2F2S)	Fe2S2	Cytoplasm
2F2Sm[m]	Iron-sulfur cluster (2F2S)	Fe2S2	Mitochondria
2GGAe[e]	2-(beta-D-glucopyranosyluronic acid)-D-glucuronic acid	C12H18O13	Extracellular
2H3OBUTP[c]	2-hydroxy-3-oxobutyl phosphate	C4H9O6P	Cytoplasm
2HC181COA[c]	2-hydroxy octadecenoyl-CoA	C39H68N7O18P3S	Cytoplasm
2HPAC[c]	2-Hydroxyphenylacetic acid	C8H8O3	Cytoplasm
2IPPMALm[m]	2-Isopropylmalic acid (mitochondrial)	C7H12O5	Mitochondria
2K3DLGALNT[c]	2-Keto-3-deoxy-L-galactonate	C6H10O6	Cytoplasm
2K3DLRHAA[c]	2-keto-3-deoxy-L-rhamnonic acid	C6H10O5	Cytoplasm
2KLGUL[c]	2-Keto-L-gulonate	C6H10O7	Cytoplasm
2M3KPROPm[m]	2-methyl-3-oxopropanoic acid; (S)-methylmalonaldehydic acid	C4H6O3	Mitochondria
2M3M6NPQ[c]	2-methoxy-3-methyl-6-all-trans-nonaprenylhydroquinone	C53H82O3	Cytoplasm
2M6NPPOL[c]	2-methoxy-6-(all-trans-nonaprenyl)phenol	C52H80O2	Cytoplasm
2M6NPQ[c]	2-methoxy-6-all-trans-nonaprenylhydroquinone	C52H80O3	Cytoplasm
2MAACCOAm[m]	2-Methylacetoacetyl-CoA	C26H42N7O18P3S	Mitochondria
2MACOm[m]	2-methyl aconitate	C7H8O6	Mitochondria
2MAC[c]	2-Maleylacetate	C6H6O5	Cytoplasm
2MC40COAm[m]	2-methylbutanoyl-CoA	C26H44N7O17P3S	Mitochondria
2MC41COAm[m]	2-Methylcrotonoyl-CoA; Tiglyl-CoA	C26H42N7O17P3S	Mitochondria
2MCITm[m]	2-methyl citrate	C7H10O7	Mitochondria
2MGLCe[e]	2-methyl-D-glucoside	C7H14O6	Extracellular
2MICITm[m]	2-methyl isocitrate	C7H10O7	Mitochondria
2MXYLe[e]	2-methyl-D-xyloside	C6H12O5	Extracellular
2NPENAe[e]	2-aminopentanoic acid	C5H11NO2	Extracellular
2PG[c]	2-Phospho-D-glycerate	C3H7O7P	Cytoplasm
2PLLAC[c]	2-phospho-L-lactic acid	C3H7O6P	Cytoplasm
345THB[c]	Gallic acid	C7H6O5	Cytoplasm
345THBe[e]	Gallic acid	C7H6O5	Extracellular
38C78HGTP[c]	(8S)-3',8-cyclo-7,8-dihydroguanosine 5'-triphosphate	C10H16N5O14P3	Cytoplasm
3CMUCL[c]	3-Carboxymuconolactone	C7H6O6	Cytoplasm
3CMUCO[c]	3-Carboxy-cis,cis-muconate	C7H6O6	Cytoplasm
3CPYRD[c]	3-cyanopyridine	C6H4N2	Cytoplasm
3CPYRDe[e]	3-cyanopyridine (extracellular)	C6H4N2	Extracellular
3DDAH7P[c]	2-Dehydro-3-deoxy-D-arabino-heptonate 7-phosphate	C7H13O10P	Cytoplasm
3DMQ[c]	3-demethylubiquinol-9	C53H82O4	Cytoplasm
3FDTYR[c]	3-fluoro-D-tyrosine	C9H10FNO3	Cytoplasm
3FLTYR[c]	3-fluoro-L-tyrosine	C9H10FNO3	Cytoplasm
3FPYR[c]	3-Fumarylpyruvate	C7H6O6	Cytoplasm
3H2MC41COAm[m]	(2S,3S)-3-hydroxy-2-methylbutanoyl-CoA	C26H44N7O18P3S	Mitochondria
3HBALC[c]	3-hydroxybenzyl alcohol	C7H8O2	Cytoplasm
3HBAL[c]	3-hydroxybenzaldehyde	C7H6O2	Cytoplasm
3HBA[c]	3-Hydroxybenzoate	C7H6O3	Cytoplasm
3HBAe[e]	3-Hydroxybenzoate (extracellular)	C7H6O3	Extracellular
3HIBUTm[m]	3-hydroxyisobutyric acid	C4H8O3	Mitochondria
3HIND[c]	Indoxyl	C8H7NO	Cytoplasm
3HPAC[c]	3-hydroxyphenylacetic acid	C8H8O3	Cytoplasm
3HPRO[c]	cis-3-hydroxy-L-proline	C5H9NO3	Cytoplasm
3HPROe[e]	cis-3-hydroxy-L-proline	C5H9NO3	Extracellular
3ILTYR[c]	3-iodo-L-tyrosine	C9H10INO3	Cytoplasm
3IPPMALm[m]	(2R,3S)-3-isopropylmalate	C7H12O5	Mitochondria
3KPROP[c]	3-Oxopropanoic acid	C3H4O3	Cytoplasm
3M2OPAm[m]	(S)-3-Methyl-2-oxopentanoate; 3-Methyl-2-oxovaleric acid	C6H10O3	Mitochondria
3MC40COAm[m]	3-methylbutanoyl-CoA; isovaleryl-CoA	C26H44N7O17P3S	Mitochondria
3MC41COAm[m]	3-Methylcrotonyl-CoA; 3-methylbut-2-enoyl-CoA	C26H42N7O17P3S	Mitochondria
3MGLCOAm[m]	trans-3-methylglutaconyl-CoA	C27H42N7O19P3S	Mitochondria
3MPYR[c]	3-Maleylpyruvate	C7H6O6	Cytoplasm
3NALAe[e]	3-amino-L-alanine	C3H8N2O2	Extracellular
3NP34DHBA[c]	3-nonaprenyl-4,5-dihydroxybenzoic acid	C52H78O4	Cytoplasm
3NP4H5MBA[c]	3-nonaprenyl-4-hydroxy-5-methoxybenzoic acid	C53H80O4	Cytoplasm
3NP4HBA[c]	4-hydroxy-3-all-trans-nonaprenylbenzoic acid	C52H78O3	Cytoplasm
3OACOAm[m]	3-Oxoadipyl-CoA	C27H42N7O20P3S	Mitochondria
3OA[c]	3-Oxoadipate	C6H8O5	Cytoplasm
3OAm[m]	3-Oxoadipate (mitochondrial)	C6H8O5	Mitochondria
3PG[c]	3-Phospho-D-glycerate	C3H7O7P	Cytoplasm
3PSER[c]	3-Phosphoserine	C3H8NO6P	Cytoplasm
3PSME[c]	5-O-(1-Carboxyvinyl)-3-phosphoshikimate	C10H13O10P	Cytoplasm
3SALA[c]	3-sulfino-L-alanine	C3H7NO4S	Cytoplasm
47DH5MC[c]	4,7-Dihydroxy-5-methylcoumarin	C10H8O4	Cytoplasm
4ADMLPHE[c]	(2S)-2-amino-3-{4-[(3-methylbut-2-en-1-yl)amino]phenyl}propanoic acid	C14H20N2O2	Cytoplasm
4ALPHE[c]	4-Amino-L-phenylalanine	C9H12N2O2	Cytoplasm
4F4S[c]	Iron-sulfur cluster (4F4S)	Fe4S4	Cytoplasm
4F4Sm[m]	Iron-sulfur cluster (4F4S)	Fe4S4	Mitochondria
4HBAL[c]	4-Hydroxybenzaldehyde	C7H6O2	Cytoplasm
4HBA[c]	4-Hydroxybenzoic acid	C7H6O3	Cytoplasm
4HBAe[e]	4-Hydroxybenzoic acid	C7H6O3	Extracellular
4HBFOR[c]	4-Hydroxybenzoylformate	C8H6O4	Cytoplasm
4HMAND[c]	4-Hydroxymandelate	C8H8O4	Cytoplasm
4HPAC[c]	4-Hydroxyphenylacetic acid	C8H8O3	Cytoplasm
4HPP[c]	3-(4-Hydroxyphenyl)pyruvate	C9H8O4	Cytoplasm
4M2OPAm[m]	4-Methyl-2-oxopentanoate	C6H10O3	Mitochondria
4M7DMDTRP[c]	(2R)-2-amino-3-[4-methyl-7-(3-methylbut-2-en-1-yl)-1H-indol-3-yl]propanoic acid	C17H22N2O2	Cytoplasm
4M7DMLTRP[c]	(2S)-2-amino-3-[4-methyl-7-(3-methylbut-2-en-1-yl)-1H-indol-3-yl]propanoic acid	C17H22N2O2	Cytoplasm
4MDTRP[c]	4-Methyl-D-tryptophan	C12H14N2O2	Cytoplasm
4MLTRP[c]	4-Methyl-L-tryptophan	C12H14N2O2	Cytoplasm
4NBUTe[e]	纬-aminobutyric acid	C4H9NO2	Extracellular
4O3FDTYR[c]	(2R)-2-amino-3-{3-fluoro-4-[(3-methylbut-2-en-1-yl)oxy]phenyl}propanoic acid	C14H18FNO3	Cytoplasm
4O3FLTYR[c]	(2S)-2-amino-3-{3-fluoro-4-[(3-methylbut-2-en-1-yl)oxy]phenyl}propanoic acid	C14H18FNO3	Cytoplasm
4O3ILTYR[c]	(2S)-2-amino-3-{3-iodo-4-[(3-methylbut-2-en-1-yl)oxy]phenyl}propanoic acid	C14H18INO3	Cytoplasm
4O3OLTYR[c]	(2S)-2-amino-3-{3-hydroxy-4-[(3-methylbut-2-en-1-yl)oxy]phenyl}propanoic acid	C14H19NO4	Cytoplasm
4OAMLTYR[c]	2-amino-2-methyl-3-{4-[(3-methylbut-2-en-1-yl)oxy]phenyl}propanoic acid	C15H21NO3	Cytoplasm
4ODMDTYR[c]	4-O-dimethylallyl-D-tyrosine	C14H19NO3	Cytoplasm
4ODMLTYR[c]	4-O-dimethylallyl-L-tyrosine	C14H19NO3	Cytoplasm
4PEA[c]	4-phospho-D-erythronic acid	C4H9O8P	Cytoplasm
4PPNCYS[c]	(R)-4'-Phosphopantothenoyl-L-cysteine	C12H23N2O9PS	Cytoplasm
4PPNTE[c]	Pantetheine 4'-phosphate	C11H23N2O7PS	Cytoplasm
4PPNTO[c]	D-4'-Phosphopantothenate	C9H18NO8P	Cytoplasm
5ALEVUA[c]	5-aminolevulinic acid	C5H9NO3	Cytoplasm
5ALEVUAe[e]	5-aminolevulinic acid	C5H9NO3	Extracellular
5ALEVUAm[m]	5-aminolevulinic acid	C5H9NO3	Mitochondria
5D4DGLCUNT[c]	5-dehydro-4-deoxy-D-glucuronic acid	C6H8O6	Cytoplasm
5DDGA[c]	5-dehydro-D-gluconic acid	C6H10O7	Cytoplasm
5M5THIOA[c]	5'-S-methyl-5'-thioadenosine	C11H15N5O3S	Cytoplasm
5N65PRIBOU[c]	5-amino-6-(5-phospho-beta-D-ribosylamino)uracil	C9H15N4O9P	Cytoplasm
5N6RU[c]	5-amino-6-(D-ribitylamino)uracil	C9H16N4O6	Cytoplasm
5NPENAe[e]	5-aminopentanoic acid	C5H11NO2	Extracellular
6E24DH35DMBAL[c]	6-ethyl-2,4-dihydroxy-3,5-dimethylbenzaldehyde	C11H14O3	Cytoplasm
6M7M8RIBLUMA[c]	6,7-dimethyl-8-(1-D-ribityl)lumazine	C13H18N4O6	Cytoplasm
6MSA[c]	6-Methylsalicylic acid	C8H8O3	Cytoplasm
7DEACYANUA[c]	7-deacetoxyyanuthone A	C22H32O3	Cytoplasm
7DEACYANUAe[e]	7-deacetoxyyanuthone A	C22H32O3	Extracellular
7DMLTRP[c]	7-(3-methylbut-2-enyl)-L-tryptophan	C16H20N2O2	Cytoplasm
7H4M5MC[c]	7-Hydroxy-4-methoxy-5-methylcoumarin	C11H10O4	Cytoplasm
9H10K12C181[c]	9-hydroxy-10-oxo-12-octadecenoic acid	C18H32O4	Cytoplasm
AACACP[c]	Acetoacetyl [acyl-carrier protein]	C4H5O2SR	Cytoplasm
AACCOA[c]	Acetoacetyl coenzyme A	C25H40N7O18P3S	Cytoplasm
AACCOAm[m]	Acetoacetyl coenzyme A	C25H40N7O18P3S	Mitochondria
AACCOAp[p]	Acetoacetyl coenzyme A	C25H40N7O18P3S	Peroxisome
AAMYLe[e]	Alpha-amylase (secreted to the medium)		Extracellular
AATRNA_ALA[c]	Aminoacyl-tRNA (Ala) loaded	C3H6N1O2R	Cytoplasm
AATRNA_ARG[c]	Aminoacyl-tRNA (Arg) loaded	C6H13N4O2R	Cytoplasm
AATRNA_ASN[c]	Aminoacyl-tRNA (Asn) loaded	C4H7N2O3R	Cytoplasm
AATRNA_ASP[c]	Aminoacyl-tRNA (Asp) loaded	C4H6N1O4R	Cytoplasm
AATRNA_CYS[c]	Aminoacyl-tRNA (Cys) loaded	C3H6N1O2S1R	Cytoplasm
AATRNA_GLN[c]	Aminoacyl-tRNA (Gln) loaded	C5H9N2O3R	Cytoplasm
AATRNA_GLU[c]	Aminoacyl-tRNA (Glu) loaded	C5H8N1O4R	Cytoplasm
AATRNA_GLY[c]	Aminoacyl-tRNA (Gly) loaded	C2H4N1O2R	Cytoplasm
AATRNA_HIS[c]	Aminoacyl-tRNA (His) loaded	C6H8N3O2R	Cytoplasm
AATRNA_ILE[c]	Aminoacyl-tRNA (Ile) loaded	C6H12N1O2R	Cytoplasm
AATRNA_LEU[c]	Aminoacyl-tRNA (Leu) loaded	C6H12N1O2R	Cytoplasm
AATRNA_LYS[c]	Aminoacyl-tRNA (Lys) loaded	C6H13N2O2R	Cytoplasm
AATRNA_MET[c]	Aminoacyl-tRNA (Met) loaded	C5H10N1O2S1R	Cytoplasm
AATRNA_PHE[c]	Aminoacyl-tRNA (Phe) loaded	C9H10N1O2R	Cytoplasm
AATRNA_PRO[c]	Aminoacyl-tRNA (Pro) loaded	C5H8N1O2R	Cytoplasm
AATRNA_SER[c]	Aminoacyl-tRNA (Ser) loaded	C3H6N1O3R	Cytoplasm
AATRNA_THR[c]	Aminoacyl-tRNA (Thr) loaded	C4H8N1O3R	Cytoplasm
AATRNA_TRP[c]	Aminoacyl-tRNA (Trp) loaded	C11H11N2O2R	Cytoplasm
AATRNA_TYR[c]	Aminoacyl-tRNA (Tyr) loaded	C9H10N1O3R	Cytoplasm
AATRNA_VAL[c]	Aminoacyl-tRNA (Val) loaded	C5H10N1O2R	Cytoplasm
ABUTm[m]	(S)-2-Aceto-2-hydroxybutanoate (mitochondrial)	C6H10O4	Mitochondria
ACACP[c]	Acetyl-[acyl-carrier protein]	C2H3OSR	Cytoplasm
ACAL[c]	Acetaldehyde	C2H4O	Cytoplasm
ACALe[e]	Acetaldehyde (extracellular)	C2H4O	Extracellular
ACALm[m]	Acetaldehyde (mitochondrial)	C2H4O	Mitochondria
ACAM[c]	acetamide	C2H5NO	Cytoplasm
ACAMe[e]	acetamide	C2H5NO	Extracellular
ACCAR[c]	Acetyl-carnitine	C9H17NO4	Cytoplasm
ACCARm[m]	Acetyl-carnitine	C9H17NO4	Mitochondria
ACCARp[p]	Acetyl-carnitine	C9H17NO4	Peroxisome
ACCELLUe[e]	Celluloseacetate	C8H12O6	Extracellular
ACCOA[c]	Acetyl coenzyme A	C23H38N7O17P3S	Cytoplasm
ACCOAm[m]	Acetyl coenzyme A	C23H38N7O17P3S	Mitochondria
ACCOAp[p]	Acetyl coenzyme A	C23H38N7O17P3S	Peroxisome
ACLACm[m]	2-Acetolactate (mitochondrial)	C5H8O4	Mitochondria
ACNL[c]	3-Indoleacetonitrile	C10H8N2	Cytoplasm
ACNLe[e]	3-Indoleacetonitrile	C10H8N2	Extracellular
ACO[c]	cis-Aconitate	C6H6O6	Cytoplasm
ACOe[e]	cis-Aconitate	C6H6O6	Extracellular
ACOm[m]	cis-Aconitate (mitochondrial)	C6H6O6	Mitochondria
ACPYR[c]	Acetylpyruvic acid	C5H6O4	Cytoplasm
ACP[c]	Acyl-carrier protein	HSR	Cytoplasm
ACPm[m]	Acyl-carrier protein	HSR	Mitochondria
ACSTARCHe[e]	Acetylated starch	C8H12O6	Extracellular
ACTAC[c]	Acetoacetate	C4H6O3	Cytoplasm
ACTACm[m]	Acetoacetate	C4H6O3	Mitochondria
ACTP[c]	Acetyl phosphate	C2H5O5P	Cytoplasm
ACXYLANe[e]	Acetylxylan	C7H10O5	Extracellular
ACYBUT[c]	gamma-Amino-gamma-cyanobutanoate	C5H8N2O2	Cytoplasm
AC[c]	Acetate	C2H4O2	Cytoplasm
ACe[e]	Acetate (extracellular)	C2H4O2	Extracellular
ACm[m]	Acetate (mitochondrial)	C2H4O2	Mitochondria
ADCHOR[c]	4-Amino-4-deoxychorismate	C10H11NO5	Cytoplasm
ADHLIPOm[m]	S-Acetyldihydrolipoamide (mitochondrial)	C10H19NO2S2	Mitochondria
ADN[c]	Adenosine	C10H13N5O4	Cytoplasm
ADNe[e]	Adenosine	C10H13N5O4	Extracellular
ADPR[c]	ADP-ribose	C15H23N5O14P2	Cytoplasm
ADP[c]	ADP	C10H15N5O10P2	Cytoplasm
ADPm[m]	ADP (mitochondrial)	C10H15N5O10P2	Mitochondria
ADT[c]	ADP-5-ethyl-4-methylthiazole-2-carboxylate	C17H22N6O12P2S	Cytoplasm
AD[c]	Adenine	C5H5N5	Cytoplasm
ADe[e]	Adenine (extracellular)	C5H5N5	Extracellular
AGMA[c]	Agmatine	C5H14N4	Cytoplasm
AGMAe[e]	Agmatine	C5H14N4	Extracellular
AHHMD[c]	2-Amino-7,8-dihydro-4-hydroxy-6-(diphosphooxymethyl)pteridine	C7H11N5O8P2	Cytoplasm
AHHMP[c]	2-Amino-4-hydroxy-6-hydroxymethyl-7,8-dihydropteridine	C7H9N5O2	Cytoplasm
AHTD[c]	2-Amino-4-hydroxy-6-(erythro-1,2,3-trihydroxypropyl)-dihydropteridine triphosphate	C9H16N5O13P3	Cytoplasm
AICAR[c]	AICAR	C9H15N4O8P	Cytoplasm
AIR[c]	Aminoimidazole ribotide	C8H14N3O7P	Cytoplasm
AKA[c]	2-Oxoadipate	C6H8O5	Cytoplasm
AKGE1m[m]	Decarboxylated 2-Oxoglutarate bound to alpha-ketoglutarate dehydrogenase	C4H7O3R	Mitochondria
AKGE2m[m]	2-Oxoglutarate bound to dihydrolipoyl transsuccinylase	C4H7O3R	Mitochondria
AKG[c]	2-Oxoglutarate	C5H6O5	Cytoplasm
AKGe[e]	2-Oxoglutarate (extracellular)	C5H6O5	Extracellular
AKGm[m]	2-Oxoglutarate (mitochondrial)	C5H6O5	Mitochondria
AKGp[p]	2-Oxoglutarate	C5H6O5	Peroxisome
AKP[c]	2-Dehydropantoate	C6H10O4	Cytoplasm
ALA[c]	L-Alanine	C3H7NO2	Cytoplasm
ALAe[e]	L-Alanine (extracellular)	C3H7NO2	Extracellular
ALAm[m]	L-Alanine (mitochondrial)	C3H7NO2	Mitochondria
ALAp[p]	L-Alanine	C3H7NO2	Peroxisome
AMASA[c]	2-aminoadipate-semialdehyde (mitochondrial)	C6H11NO3	Cytoplasm
AMA[c]	2-aminoadipate	C6H11NO4	Cytoplasm
AMLTYR[c]	alpha-methyl-L-tyrosine	C10H13NO3	Cytoplasm
AMP[c]	AMP	C10H14N5O7P	Cytoplasm
AMPe[e]	AMP (extracellular)	C10H14N5O7P	Extracellular
AMPm[m]	AMP (mitochondrial)	C10H14N5O7P	Mitochondria
AMPp[p]	AMP	C10H14N5O7P	Peroxisome
AN[c]	Anthranilate	C7H7NO2	Cytoplasm
ANe[e]	Anthranilate (extracellular)	C7H7NO2	Extracellular
AOL[c]	D-Arabitol	C5H12O5	Cytoplasm
AOLe[e]	D-Arabitol (extracellular)	C5H12O5	Extracellular
AONAm[m]	8-Amino-7-oxononanoate; KAPA	C9H17NO3	Mitochondria
AONAp[p]	8-Amino-7-oxononanoate; KAPA	C9H17NO3	Peroxisome
APROP[c]	alpha-Aminopropiononitrile	C3H6N2	Cytoplasm
APROPe[e]	alpha-Aminopropiononitrile	C3H6N2	Extracellular
APS[c]	Adenylyl sulfate	C10H14N5O10PS	Cytoplasm
ARABANe[e]	Arabinan	C5H8O4	Extracellular
ARABLAC[c]	D-Arabinono-1,4-lactone	C5H8O5	Cytoplasm
ARAB[c]	D-Arabinose	C5H10O5	Cytoplasm
ARABe[e]	D-Arabinose (extracellular)	C5H10O5	Extracellular
ARAXYLe[e]	Arabinoxylan	C10H16O8	Extracellular
ARBUTe[e]	Arbutin	C12H16O7	Extracellular
ARGSUCC[c]	Argininosuccinate	C10H18N4O6	Cytoplasm
ARGSUCCm[m]	Argininosuccinate (mitchondrial)	C10H18N4O6	Mitochondria
ARG[c]	L-Arginine	C6H14N4O2	Cytoplasm
ARGe[e]	L-Arginine (extracellular)	C6H14N4O2	Extracellular
ARGm[m]	L-Arginine (mitchondrial)	C6H14N4O2	Mitochondria
ASA[c]	Arsenic acid	AsH3O4	Cytoplasm
ASAe[e]	Arsenic acid	AsH3O4	Extracellular
ASER[c]	O-Acetyl-L-serine	C5H9NO4	Cytoplasm
ASN[c]	L-Asparagine	C4H8N2O3	Cytoplasm
ASNe[e]	L-Asparagine (extracellular)	C4H8N2O3	Extracellular
ASNm[m]	L-Asparagine	C4H8N2O3	Mitochondria
ASPSA[c]	L-Aspartate 4-semialdehyde	C4H7NO3	Cytoplasm
ASP[c]	L-Aspartate	C4H7NO4	Cytoplasm
ASPe[e]	L-Aspartate (extracellular)	C4H7NO4	Extracellular
ASPm[m]	L-Aspartate (mitochondrial)	C4H7NO4	Mitochondria
ASUC[c]	N6-(1,2-Dicarboxyethyl)-AMP	C14H18N5O11P	Cytoplasm
AS[c]	Arsenous acid	AsH3O3	Cytoplasm
ASe[e]	Arsenous acid	AsH3O3	Extracellular
ATN[c]	Allantoin	C4H6N4O3	Cytoplasm
ATNe[e]	Allantoin (extracellular)	C4H6N4O3	Extracellular
ATP[c]	ATP	C10H16N5O13P3	Cytoplasm
ATPe[e]	ATP (extracellular)	C10H16N5O13P3	Extracellular
ATPm[m]	ATP (mitochondrial)	C10H16N5O13P3	Mitochondria
ATPp[p]	ATP	C10H16N5O13P3	Peroxisome
ATT[c]	Allantoate	C4H8N4O4	Cytoplasm
ATTe[e]	Allantoate (extracellular)	C4H8N4O4	Extracellular
B14MANe[e]	beta-1,4-Mannan	C6H10O5	Extracellular
BAL[c]	Benzaldehyde	C7H6O	Cytoplasm
BALe[e]	Benzaldehyde	C7H6O	Extracellular
BAMN[c]	Benzylamine	C7H9N	Cytoplasm
BAMNe[e]	Benzylamine (extracellular)	C7H9N	Extracellular
BASP[c]	4-Phospho-L-aspartate	C4H8NO7P	Cytoplasm
BA[c]	Benzoic acid	C7H6O2	Cytoplasm
BAe[e]	Benzoic acid (extracellular)	C7H6O2	Extracellular
BCCP[c]	Biotin-carboxyl-carrier protein	C17H27N5O4SR2	Cytoplasm
BCDEXe[e]	beta-cyclodextrin	C42H70O35	Extracellular
BENZOQe[e]	1,2-benzoquinone	C6H4O2	Extracellular
BFOR[c]	Benzoylformate	C8H6O3	Cytoplasm
BIOMASS[c]	A. niger biomass		Cytoplasm
BMANBIOe[e]	beta-mannobiose	C12H22O11	Extracellular
BN[c]	Benzonitrile	C7H5N	Cytoplasm
BNe[e]	Benzonitrile (extracellular)	C7H5N	Extracellular
BTOL[c]	Benzene-1,2,4-triol	C6H6O3	Cytoplasm
BTSULFO[c]	biotin sulfoxide	C10H16N2O4S	Cytoplasm
BT[c]	Biotin	C10H16N2O3S	Cytoplasm
BTe[e]	Biotin	C10H16N2O3S	Extracellular
BTm[m]	Biotin	C10H16N2O3S	Mitochondria
BUTAL[c]	Butanal	C4H8O	Cytoplasm
BUTALe[e]	Butanal	C4H8O	Extracellular
BUTN[c]	Butylamine	C4H11N	Cytoplasm
BUTNe[e]	Butylamine (extracellular)	C4H11N	Extracellular
C100ACP[c]	Decanoyl-[acyl-carrier protein]	C10H19OSR	Cytoplasm
C100COA[c]	Decanoyl-CoA	C31H54N7O17P3S	Cytoplasm
C100COAm[m]	Decanoyl-CoA	C31H54N7O17P3S	Mitochondria
C100COAp[p]	Decanoyl-CoA	C31H54N7O17P3S	Peroxisome
C100[c]	Decanoate	C10H20O2	Cytoplasm
C100e[e]	Decanoate (extracellular)	C10H20O2	Extracellular
C100p[p]	Decanoate	C10H20O2	Peroxisome
C10DACP[c]	Dec-2-enoyl-[acyl-carrier protein]	C10H17OSR	Cytoplasm
C10DCOAm[m]	Dec-2-enoyl-CoA	C31H52N7O17P3S	Mitochondria
C10DCOAp[p]	Dec-2-enoyl-CoA	C31H52N7O17P3S	Peroxisome
C10HACP[c]	3-hydroxydecanoyl-[acyl-carrier protein]	C10H19O2SR	Cytoplasm
C10HCOAm[m]	3-hydroxydecanoyl-CoA	C31H54N7O18P3S	Mitochondria
C10HCOAp[p]	3-hydroxydecanoyl-CoA	C31H54N7O18P3S	Peroxisome
C10OACP[c]	3-oxodecanoyl-[acyl-carrier protein]	C10H17O2SR	Cytoplasm
C10OCOAm[m]	3-oxodecanoyl-CoA	C31H52N7O18P3S	Mitochondria
C10OCOAp[p]	3-oxodecanoyl-CoA	C31H52N7O18P3S	Peroxisome
C110ACP[c]	Undecanoyl-[acyl-carrier protein]	C11H21OSR	Cytoplasm
C110COAm[m]	Undecanoyl-CoA	C32H56N7O17P3S	Mitochondria
C110COAp[p]	Undecanoyl-CoA	C32H56N7O17P3S	Peroxisome
C11DACP[c]	Undec-2-enoyl-[acyl-carrier protein]	C11H19OSR	Cytoplasm
C11DCOAm[m]	Undec-2-enoyl-CoA	C32H54N7O17P3S	Mitochondria
C11DCOAp[p]	Undec-2-enoyl-CoA	C32H54N7O17P3S	Peroxisome
C11HACP[c]	3-hydroxyundecanoyl-[acyl-carrier protein]	C11H21O2SR	Cytoplasm
C11HCOAm[m]	3-hydroxyundecanoyl-CoA	C32H56N7O18P3S	Mitochondria
C11HCOAp[p]	3-hydroxyundecanoyl-CoA	C32H56N7O18P3S	Peroxisome
C11OACP[c]	3-oxoundecanoyl-[acyl-carrier protein]	C11H19O2SR	Cytoplasm
C11OCOAm[m]	3-oxoundecanoyl-CoA	C32H54N7O18P3S	Mitochondria
C11OCOAp[p]	3-oxoundecanoyl-CoA	C32H54N7O18P3S	Peroxisome
C120ACP[c]	Dodecanoyl-[acyl-carrier protein]	C12H23OSR	Cytoplasm
C120CAR[c]	Dodecanoyl-carnitine	C19H37NO4	Cytoplasm
C120CARm[m]	Dodecanoyl-carnitine	C19H37NO4	Mitochondria
C120CARp[p]	Dodecanoyl-carnitine	C19H37NO4	Peroxisome
C120COA[c]	Dodecanoyl-CoA	C33H58N7O17P3S	Cytoplasm
C120COAm[m]	Dodecanoyl-CoA	C33H58N7O17P3S	Mitochondria
C120COAp[p]	Dodecanoyl-CoA	C33H58N7O17P3S	Peroxisome
C120[c]	Dodecanoate	C12H24O2	Cytoplasm
C120e[e]	Dodecanoate (extracellular)	C12H24O2	Extracellular
C12DACP[c]	Dodec-2-enoyl-[acyl-carrier protein]	C12H21OSR	Cytoplasm
C12DCOAm[m]	Dodec-2-enoyl-CoA	C33H56N7O17P3S	Mitochondria
C12DCOAp[p]	Dodec-2-enoyl-CoA	C33H56N7O17P3S	Peroxisome
C12HACP[c]	3-hydroxydodecanoyl-[acyl-carrier protein]	C12H23O2SR	Cytoplasm
C12HCOAm[m]	3-hydroxydodecanoyl-CoA	C33H58N7O18P3S	Mitochondria
C12HCOAp[p]	3-hydroxydodecanoyl-CoA	C33H58N7O18P3S	Peroxisome
C12OACP[c]	3-oxododecanoyl-[acyl-carrier protein]	C12H21O2SR	Cytoplasm
C12OCOAm[m]	3-oxododecanoyl-CoA	C33H56N7O18P3S	Mitochondria
C12OCOAp[p]	3-oxododecanoyl-CoA	C33H56N7O18P3S	Peroxisome
C130ACP[c]	Tridecanoyl-[acyl-carrier protein]	C13H25OSR	Cytoplasm
C130COAm[m]	Tridecanoyl-CoA	C34H60N7O17P3S	Mitochondria
C130COAp[p]	Tridecanoyl-CoA	C34H60N7O17P3S	Peroxisome
C13DACP[c]	Tridec-2-enoyl-[acyl-carrier protein]	C13H23OSR	Cytoplasm
C13DCOAm[m]	Tridec-2-enoyl-CoA	C34H58N7O17P3S	Mitochondria
C13DCOAp[p]	Tridec-2-enoyl-CoA	C34H58N7O17P3S	Peroxisome
C13HACP[c]	3-hydroxytridecanoyl-[acyl-carrier protein]	C13H25O2SR	Cytoplasm
C13HCOAm[m]	3-hydroxytridecanoyl-CoA	C34H60N7O18P3S	Mitochondria
C13HCOAp[p]	3-hydroxytridecanoyl-CoA	C34H60N7O18P3S	Peroxisome
C13OACP[c]	3-oxotridecanoyl-[acyl-carrier protein]	C13H23O2SR	Cytoplasm
C13OCOAm[m]	3-oxotridecanoyl-CoA	C34H58N7O18P3S	Mitochondria
C13OCOAp[p]	3-oxotridecanoyl-CoA	C34H58N7O18P3S	Peroxisome
C140ACP[c]	Tetradecanoyl-[acyl-carrier protein]	C14H27OSR	Cytoplasm
C140CAR[c]	Tetradecanoyl-carnitine	C21H41NO4	Cytoplasm
C140CARm[m]	Tetradecanoyl-carnitine	C21H41NO4	Mitochondria
C140CARp[p]	Tetradecanoyl-carnitine	C21H41NO4	Peroxisome
C140COA[c]	Tetradecanoyl-CoA	C35H62N7O17P3S	Cytoplasm
C140COAm[m]	Tetradecanoyl-CoA	C35H62N7O17P3S	Mitochondria
C140COAp[p]	Tetradecanoyl-CoA	C35H62N7O17P3S	Peroxisome
C140[c]	Myristic acid	C14H28O2	Cytoplasm
C140e[e]	Tetradecanoate (extracellular)	C14H28O2	Extracellular
C141ACP[c]	Tetradecenoyl-[acyl-carrier protein]	C14H25OSR	Cytoplasm
C141CAR[c]	Tetradecenoyl-carnitine	C21H39NO4	Cytoplasm
C141CARm[m]	Tetradecenoyl-carnitine	C21H39NO4	Mitochondria
C141CARp[p]	Tetradecenoyl-carnitine	C21H39NO4	Peroxisome
C141COA[c]	Tetradecenoyl-CoA	C35H60N7O17P3S	Cytoplasm
C141COAm[m]	Tetradecenoyl-CoA	C35H60N7O17P3S	Mitochondria
C141COAp[p]	Tetradecenoyl-CoA	C35H60N7O17P3S	Peroxisome
C141[c]	Tetradecenoate	C14H26O2	Cytoplasm
C141e[e]	Tetradecenoate (extracellular)	C14H26O2	Extracellular
C14DACP[c]	Tetradec-2-enoyl-[acyl-carrier protein]	C14H23OSR	Cytoplasm
C14DCOAm[m]	Tetradec-2-enoyl-CoA	C35H60N7O17P3S	Mitochondria
C14DCOAp[p]	Tetradec-2-enoyl-CoA	C35H60N7O17P3S	Peroxisome
C14HACP[c]	3-hydroxytetradecanoyl-[acyl-carrier protein]	C14H27O2SR	Cytoplasm
C14HCOAm[m]	3-hydroxytetradecanoyl-CoA	C35H62N7O18P3S	Mitochondria
C14HCOAp[p]	3-hydroxytetradecanoyl-CoA	C35H62N7O18P3S	Peroxisome
C14OACP[c]	3-oxotetradecanoyl-[acyl-carrier protein]	C14H26O2SR	Cytoplasm
C14OCOAm[m]	3-oxotetradecanoyl-CoA	C35H60N7O18P3S	Mitochondria
C14OCOAp[p]	3-oxotetradecanoyl-CoA	C35H60N7O18P3S	Peroxisome
C150ACP[c]	Pentadecanoic acid-[acyl-carrier protein]	C15H29OSR	Cytoplasm
C150CAR[c]	Pentadecanoyl-carnitine	C22H43NO4	Cytoplasm
C150CARm[m]	Pentadecanoyl-carnitine	C22H43NO4	Mitochondria
C150CARp[p]	Pentadecanoyl-carnitine	C22H43NO4	Peroxisome
C150COA[c]	Pentadecanoyl-CoA	C36H64N7O17P3S	Cytoplasm
C150COAm[m]	Pentadecanoyl-CoA	C36H64N7O17P3S	Mitochondria
C150COAp[p]	Pentadecanoyl-CoA	C36H64N7O17P3S	Peroxisome
C150[c]	Pentadecanoate	C15H30O2	Cytoplasm
C150e[e]	Pentadecanoate (extracellular)	C15H30O2	Extracellular
C15DACP[c]	Pentadec-2-enoyl-[acyl-carrier protein]	C15H27OSR	Cytoplasm
C15DCOAm[m]	Pentadec-2-enoyl-CoA	C36H62N7O17P3S	Mitochondria
C15DCOAp[p]	Pentadec-2-enoyl-CoA	C36H62N7O17P3S	Peroxisome
C15HACP[c]	3-hydroxypentadecanoyl-[acyl-carrier protein]	C15H29O2SR	Cytoplasm
C15HCOAm[m]	3-hydroxypentadecanoyl-CoA	C36H64N7O18P3S	Mitochondria
C15HCOAp[p]	3-hydroxypentadecanoyl-CoA	C36H64N7O18P3S	Peroxisome
C15OACP[c]	3-oxopentadecanoyl-[acyl-carrier protein]	C15H27O2SR	Cytoplasm
C15OCOAm[m]	3-oxopentadecanoyl-CoA	C36H62N7O18P3S	Mitochondria
C15OCOAp[p]	3-oxopentadecanoyl-CoA	C36H62N7O18P3S	Peroxisome
C160ACP[c]	Hexadecanoyl-[acyl-carrier protein]	C16H31OSR	Cytoplasm
C160CAR[c]	Hexadecanoyl-carnitine	C23H45NO4	Cytoplasm
C160CARm[m]	Hexadecanoyl-carnitine	C23H45NO4	Mitochondria
C160CARp[p]	Hexadecanoyl-carnitine	C23H45NO4	Peroxisome
C160COA[c]	Hexadecanoyl-CoA	C37H66N7O17P3S	Cytoplasm
C160COAm[m]	Hexadecanoyl-CoA	C37H66N7O17P3S	Mitochondria
C160COAp[p]	Hexadecanoyl-CoA	C37H66N7O17P3S	Peroxisome
C160[c]	Palmitate	C16H32O2	Cytoplasm
C160e[e]	Hexadecanoate (extracellular)	C16H32O2	Extracellular
C161ACP[c]	Palmitoyl-[acyl-carrier protein]	C16H29OSR	Cytoplasm
C161CAR[c]	Hexadecenoyl-carnitine	C23H43NO4	Cytoplasm
C161CARm[m]	Hexadecenoyl-carnitine	C23H43NO4	Mitochondria
C161CARp[p]	Hexadecenoyl-carnitine	C23H43NO4	Peroxisome
C161COA[c]	Hexadecenoyl-CoA	C37H64N7O17P3S	Cytoplasm
C161COAm[m]	Hexadecenoyl-CoA	C37H64N7O17P3S	Mitochondria
C161COAp[p]	Hexadecenoyl-CoA	C37H64N7O17P3S	Peroxisome
C161[c]	Hexadecenoate; Palmitoleic acid	C16H30O2	Cytoplasm
C161e[e]	Hexadecenoate (extracellular)	C16H30O2	Extracellular
C162ACP[c]	Hexadecadienoyl-[acyl-carrier protein]	C16H27OSR	Cytoplasm
C162CAR[c]	Hexadecadienoyl-carnitine	C23H41NO4	Cytoplasm
C162CARm[m]	Hexadecadienoyl-carnitine	C23H41NO4	Mitochondria
C162CARp[p]	Hexadecadienoyl-carnitine	C23H41NO4	Peroxisome
C162COA[c]	Hexadecadienoyl-CoA	C37H62N7O17P3S	Cytoplasm
C162COAm[m]	Hexadecadienoyl-CoA	C37H62N7O17P3S	Mitochondria
C162COAp[p]	Hexadecadienoyl-CoA	C37H62N7O17P3S	Peroxisome
C162[c]	Hexadecadienoate	C16H28O2	Cytoplasm
C162e[e]	Hexadecadienoate (extracellular)	C16H28O2	Extracellular
C16DACP[c]	Hexadec-2-enoyl-[acyl-carrier protein]	C16H29OSR	Cytoplasm
C16DCOAm[m]	Hexadec-2-enoyl-CoA	C37H64N7O17P3S	Mitochondria
C16DCOAp[p]	Hexadec-2-enoyl-CoA	C37H64N7O17P3S	Peroxisome
C16HACP[c]	3-hydroxyhexadecanoyl-[acyl-carrier protein]	C16H31O2SR	Cytoplasm
C16HCOAm[m]	3-hydroxyhexadecanoyl-CoA	C37H66N7O18P3S	Mitochondria
C16HCOAp[p]	3-hydroxyhexadecanoyl-CoA	C37H66N7O18P3S	Peroxisome
C16OACP[c]	3-oxohexadecanoyl-[acyl-carrier protein]	C16H29O2SR	Cytoplasm
C16OCOAm[m]	3-oxohexadecanoyl-CoA	C37H64N7O18P3S	Mitochondria
C16OCOAp[p]	3-oxohexadecanoyl-CoA	C37H64N7O18P3S	Peroxisome
C170ACP[c]	Heptadecanoic acid-[acyl-carrier protein]	C17H33OSR	Cytoplasm
C170CAR[c]	Heptadecanoyl-carnitine	C24H47NO4	Cytoplasm
C170CARm[m]	Heptadecanoyl-carnitine	C24H47NO4	Mitochondria
C170CARp[p]	Heptadecanoyl-carnitine	C24H47NO4	Peroxisome
C170COA[c]	Heptadecanoyl-CoA	C38H68N7O17P3S	Cytoplasm
C170COAm[m]	Heptadecanoyl-CoA	C38H68N7O17P3S	Mitochondria
C170COAp[p]	Heptadecanoyl-CoA	C38H68N7O17P3S	Peroxisome
C170[c]	Heptadecanoate	C17H34O2	Cytoplasm
C170e[e]	Heptadecanoate (extracellular)	C17H34O2	Extracellular
C171ACP[c]	Heptadecenoyl-[acyl-carrier protein]	C17H31OSR	Cytoplasm
C171CAR[c]	Heptadecenoyl-carnitine	C24H45NO4	Cytoplasm
C171CARm[m]	Heptadecenoyl-carnitine	C24H45NO4	Mitochondria
C171CARp[p]	Heptadecenoyl-carnitine	C24H45NO4	Peroxisome
C171COA[c]	Heptadecenoyl-CoA	C38H66N7O17P3S	Cytoplasm
C171COAm[m]	Heptadecenoyl-CoA	C38H66N7O17P3S	Mitochondria
C171COAp[p]	Heptadecenoyl-CoA	C38H66N7O17P3S	Peroxisome
C171[c]	Heptadecenoate	C17H32O2	Cytoplasm
C171e[e]	Heptadecenoate (extracellular)	C17H32O2	Extracellular
C17DACP[c]	Heptadec-2-enoyl-[acyl-carrier protein]	C17H31OSR	Cytoplasm
C17DCOAm[m]	Heptadec-2-enoyl-CoA	C38H66N7O17P3S	Mitochondria
C17DCOAp[p]	Heptadec-2-enoyl-CoA	C38H66N7O17P3S	Peroxisome
C17HACP[c]	3-hydroxyheptadecanoyl-[acyl-carrier protein]	C17H33O2SR	Cytoplasm
C17HCOAm[m]	3-hydroxyheptadecanoyl-CoA	C38H68N7O18P3S	Mitochondria
C17HCOAp[p]	3-hydroxyheptadecanoyl-CoA	C38H68N7O18P3S	Peroxisome
C17OACP[c]	3-oxoheptadecanoyl-[acyl-carrier protein]	C17H31O2SR	Cytoplasm
C17OCOAm[m]	3-oxoheptadecanoyl-CoA	C38H66N7O18P3S	Mitochondria
C17OCOAp[p]	3-oxoheptadecanoyl-CoA	C38H66N7O18P3S	Peroxisome
C180ACP[c]	Octadecanoyl-[acyl-carrier protein]	C18H35OSR	Cytoplasm
C180CAR[c]	Octadecanoyl-carnitine	C25H49NO4	Cytoplasm
C180CARm[m]	Octadecanoyl-carnitine	C25H49NO4	Mitochondria
C180CARp[p]	Octadecanoyl-carnitine	C25H49NO4	Peroxisome
C180COA[c]	Octadecanoyl-CoA	C39H70N7O17P3S	Cytoplasm
C180COAm[m]	Octadecanoyl-CoA	C39H70N7O17P3S	Mitochondria
C180COAp[p]	Octadecanoyl-CoA	C39H70N7O17P3S	Peroxisome
C180[c]	Stearate	C18H36O2	Cytoplasm
C180e[e]	Octadecanoate (extracellular)	C18H36O2	Extracellular
C181ACP[c]	Octadecenoyl-[acyl-carrier protein]	C18H33OSR	Cytoplasm
C181CAR[c]	Octadecenoyl-carnitine	C25H47NO4	Cytoplasm
C181CARm[m]	Octadecenoyl-carnitine	C25H47NO4	Mitochondria
C181CARp[p]	Octadecenoyl-carnitine	C25H47NO4	Peroxisome
C181COA[c]	Octadecenoyl-CoA	C39H68N7O17P3S	Cytoplasm
C181COAm[m]	Octadecenoyl-CoA	C39H68N7O17P3S	Mitochondria
C181COAp[p]	Octadecenoyl-CoA	C39H68N7O17P3S	Peroxisome
C181[c]	Octadecenoate; Oleic acid	C18H34O2	Cytoplasm
C181e[e]	Octadecenoate (extracellular)	C18H34O2	Extracellular
C182ACP[c]	Octadecadienoyl-[acyl-carrier protein]	C18H31OSR	Cytoplasm
C182CAR[c]	Octadecadienoyl-carnitine	C25H45NO4	Cytoplasm
C182CARm[m]	Octadecadienoyl-carnitine	C25H45NO4	Mitochondria
C182CARp[p]	Octadecadienoyl-carnitine	C25H45NO4	Peroxisome
C182COA[c]	Octadecadienoyl-CoA	C39H66N7O17P3S	Cytoplasm
C182COAm[m]	Octadecadienoyl-CoA	C39H66N7O17P3S	Mitochondria
C182COAp[p]	Octadecadienoyl-CoA	C39H66N7O17P3S	Peroxisome
C182[c]	Octadecadienoate; Linoleic acid	C18H31O2	Cytoplasm
C182e[e]	Octadecadienoate (extracellular)	C18H31O2	Extracellular
C183ACP[c]	Octadecatrienoic acid-[acyl-carrier protein]	C18H29OSR	Cytoplasm
C183CAR[c]	Octadecatrienoyl-carnitine	C25H43NO4	Cytoplasm
C183CARm[m]	Octadecatrienoyl-carnitine	C25H43NO4	Mitochondria
C183CARp[p]	Octadecatrienoyl-carnitine	C25H43NO4	Peroxisome
C183COA[c]	Octadecatrienoyl-CoA	C39H64N7O17P3S	Cytoplasm
C183COAm[m]	Octadecatrienoyl-CoA	C39H64N7O17P3S	Mitochondria
C183COAp[p]	Octadecatrienoyl-CoA	C39H64N7O17P3S	Peroxisome
C183[c]	Octadecatrienoate; 伪-linolenic acid	C18H29O2	Cytoplasm
C183e[e]	Octadecatrienoate (extracellular)	C18H29O2	Extracellular
C18DACP[c]	Octadec-2-enoyl-[acyl-carrier protein]	C18H33OSR	Cytoplasm
C18DCOAm[m]	Octadec-2-enoyl-CoA	C39H68N7O17P3S	Mitochondria
C18DCOAp[p]	Octadec-2-enoyl-CoA	C39H68N7O17P3S	Peroxisome
C18DHSPH[c]	3-Dehydrosphinganine	C18H37NO2	Cytoplasm
C18HACP[c]	3-hydroxyoctadecanoyl-[acyl-carrier protein]	C18H35O2SR	Cytoplasm
C18HCOAm[m]	3-hydroxyoctadecanoyl-CoA	C39H70N7O18P3S	Mitochondria
C18HCOAp[p]	3-hydroxyoctadecanoyl-CoA	C39H70N7O18P3S	Peroxisome
C18OACP[c]	3-oxooctadecanoyl-[acyl-carrier protein]	C18H33O2SR	Cytoplasm
C18OCOAm[m]	3-oxooctadecanoyl-CoA	C39H68N7O18P3S	Mitochondria
C18OCOAp[p]	3-oxooctadecanoyl-CoA	C39H68N7O18P3S	Peroxisome
C18PSPH[c]	Phytosphingosine(C18)	C18H39NO3	Cytoplasm
C18SPH[c]	Sphinganine(C18)	C18H39NO2	Cytoplasm
C190ACP[c]	Nonadecanoyl-[acyl-carrier protein]	C19H37OSR	Cytoplasm
C190CAR[c]	Nonadecanoyl-carnitine	C26H51NO4	Cytoplasm
C190CARp[p]	Nonadecanoyl-carnitine	C26H51NO4	Peroxisome
C190COA[c]	Nonadecanoyl-CoA	C40H72N7O17P3S	Cytoplasm
C190COAp[p]	Nonadecanoyl-CoA	C40H72N7O17P3S	Peroxisome
C190[c]	Nonadecanoate	C19H38O2	Cytoplasm
C190e[e]	Nonadecanoate (extracellular)	C19H38O2	Extracellular
C191ACP[c]	Nonadecenoyl-[acyl-carrier protein]	C19H35OSR	Cytoplasm
C191CAR[c]	Nonadecenoyl-carnitine	C26H49NO4	Cytoplasm
C191CARp[p]	Nonadecenoyl-carnitine	C26H49NO4	Peroxisome
C191COA[c]	Nonadecenoyl-CoA	C40H70N7O17P3S	Cytoplasm
C191COAp[p]	Nonadecenoyl-CoA	C40H70N7O17P3S	Peroxisome
C191DHSPH[c]	3-dehydrosphinganine(C19:1)	C19H37NO2	Cytoplasm
C191SPH[c]	Sphinganine(C19:1)	C19H39NO2	Cytoplasm
C191[c]	Nonadecenoate	C19H36O2	Cytoplasm
C191e[e]	Nonadecenoate (extracellular)	C19H36O2	Extracellular
C192ACP[c]	Nonadecadienoyl-[acyl-carrier protein]	C19H33OSR	Cytoplasm
C192CAR[c]	Nonadecadienoyl-carnitine	C26H47NO4	Cytoplasm
C192CARp[p]	Nonadecadienoyl-carnitine	C26H47NO4	Peroxisome
C192COA[c]	Nonadecadienoyl-CoA	C40H68N7O17P3S	Cytoplasm
C192COAp[p]	Nonadecadienoyl-CoA	C40H68N7O17P3S	Peroxisome
C192[c]	Nonadecadienoate	C19H34O2	Cytoplasm
C192e[e]	Nonadecadienoate (extracellular)	C19H34O2	Extracellular
C19DACP[c]	Nonadec-2-enoyl-[acyl-carrier protein]	C19H35OSR	Cytoplasm
C19DCOAp[p]	Nonadec-2-enoyl-CoA	C40H70N7O17P3S	Peroxisome
C19HACP[c]	3-hydroxynonadecanoyl-[acyl-carrier protein]	C19H37O2SR	Cytoplasm
C19HCOAp[p]	3-hydroxynonadecanoyl-CoA	C40H72N7O18P3S	Peroxisome
C19OACP[c]	3-oxononadecanoyl-[acyl-carrier protein]	C19H35O2SR	Cytoplasm
C19OCOAp[p]	3-oxononadecanoyl-CoA	C40H70N7O18P3S	Peroxisome
C200ACP[c]	Eicosanoyl-[acyl-carrier protein]	C20H39OSR	Cytoplasm
C200CAR[c]	Eicosanoyl-carnitine	C27H53NO4	Cytoplasm
C200CARp[p]	Eicosanoyl-carnitine	C27H53NO4	Peroxisome
C200COA[c]	Eicosanoyl-CoA	C41H74N7O17P3S	Cytoplasm
C200COAp[p]	Eicosanoyl-CoA	C41H74N7O17P3S	Peroxisome
C200[c]	Eicosanoate	C20H40O2	Cytoplasm
C200e[e]	Eicosanoate (extracellular)	C20H40O2	Extracellular
C200p[p]	Eicosanoate	C20H40O2	Peroxisome
C20DACP[c]	Eicos-2-enoyl-[acyl-carrier protein]	C20H37OSR	Cytoplasm
C20DCOAp[p]	Eicos-2-enoyl-CoA	C41H72N7O17P3S	Peroxisome
C20DHSPH[c]	3-dehydrosphinganine(C20)	C20H41NO2	Cytoplasm
C20HACP[c]	3-hydroxyeicosanoyl-[acyl-carrier protein]	C20H39O2SR	Cytoplasm
C20HCOAp[p]	3-hydroxyeicosanoyl-CoA	C41H74N7O18P3S	Peroxisome
C20OACP[c]	3-oxoeicosanoyl-[acyl-carrier protein]	C20H37O2SR	Cytoplasm
C20OCOAp[p]	3-oxoeicosanoyl-CoA	C41H72N7O18P3S	Peroxisome
C20PSPH[c]	Phytosphingosine(C20)	C20H43NO3	Cytoplasm
C20SPH[c]	Sphinganine(C20)	C20H43NO2	Cytoplasm
C3CAR[c]	Propanoyl-carnitine	C10H19NO4	Cytoplasm
C3CARm[m]	Propanoyl-carnitine	C10H19NO4	Mitochondria
C3CARp[p]	Propanoyl-carnitine	C10H19NO4	Peroxisome
C40ACP[c]	Butanoyl-[acyl-carrier protein]	C4H7OSR	Cytoplasm
C40COA[c]	Butanoyl-CoA	C25H42N7O17P3S	Cytoplasm
C40COAm[m]	Butanoyl-CoA	C25H42N7O17P3S	Mitochondria
C40COAp[p]	Butanoyl-CoA	C25H42N7O17P3S	Peroxisome
C40ICOAm[m]	Isobutyryl-CoA	C25H42N7O17P3S	Mitochondria
C40[c]	Butanoate	C4H8O2	Cytoplasm
C40e[e]	Butanoate (extracellular)	C4H8O2	Extracellular
C41ICOAm[m]	Methacrylyl-CoA	C25H40N7O17P3S	Mitochondria
C4DACP[c]	But-2-enoyl-[acyl-carrier protein]	C4H5OSR	Cytoplasm
C4DCOAm[m]	But-2-enoyl-CoA	C25H40N7O17P3S	Mitochondria
C4DCOAp[p]	But-2-enoyl-CoA	C25H40N7O17P3S	Peroxisome
C4HACP[c]	3-hydroxybutanoyl-[acyl-carrier protein]	C4H7O2SR	Cytoplasm
C4HCOAm[m]	3-hydroxybutanoyl-CoA	C25H42N7O18P3S	Mitochondria
C4HCOAp[p]	3-hydroxybutanoyl-CoA	C25H42N7O18P3S	Peroxisome
C4IHCOAm[m]	(S)-3-hydroxyisobutyryl-CoA	C25H42N7O18P3S	Mitochondria
C50ACP[c]	Pentanoyl-[acyl-carrier protein]	C5H9OSR	Cytoplasm
C50CAR[c]	Pentanoyl-carnitine	C12H23NO4	Cytoplasm
C50CARm[m]	Pentanoyl-carnitine	C12H23NO4	Mitochondria
C50COA[c]	Pentanoyl-CoA	C26H44N7O17P3S	Cytoplasm
C50COAm[m]	Pentanoyl-CoA	C26H44N7O17P3S	Mitochondria
C50COAp[p]	Pentanoyl-CoA	C26H44N7O17P3S	Peroxisome
C5DACP[c]	Pent-2-enoyl-[acyl-carrier protein]	C5H7OSR	Cytoplasm
C5DCOAm[m]	Pent-2-enoyl-CoA	C26H42N7O17P3S	Mitochondria
C5DCOAp[p]	Pent-2-enoyl-CoA	C26H42N7O17P3S	Peroxisome
C5HACP[c]	3-hydroxypentanoyl-[acyl-carrier protein]	C5H9O2SR	Cytoplasm
C5HCOAm[m]	3-hydroxypentanoyl-CoA	C26H44N7O18P3S	Mitochondria
C5HCOAp[p]	3-hydroxypentanoyl-CoA	C26H44N7O18P3S	Peroxisome
C5OACP[c]	3-oxopentanoyl-[acyl-carrier protein]	C5H7O2SR	Cytoplasm
C5OCOAm[m]	3-oxopentanoyl-CoA	C26H42N7O18P3S	Mitochondria
C5OCOAp[p]	3-oxopentanoyl-CoA	C26H42N7O18P3S	Peroxisome
C60ACP[c]	Hexanoyl-[acyl-carrier protein]	C6H11OSR	Cytoplasm
C60COA[c]	Hexanoyl-CoA	C27H46N7O17P3S	Cytoplasm
C60COAm[m]	Hexanoyl-CoA	C27H46N7O17P3S	Mitochondria
C60COAp[p]	Hexanoyl-CoA	C27H46N7O17P3S	Peroxisome
C60[c]	Hexanoate	C6H12O2	Cytoplasm
C60e[e]	Hexanoate (extracellular)	C6H12O2	Extracellular
C60p[p]	Hexanoate	C6H12O2	Peroxisome
C6DACP[c]	Hex-2-enoyl-[acyl-carrier protein]	C6H9OSR	Cytoplasm
C6DCOAm[m]	Hex-2-enoyl-CoA	C27H44N7O17P3S	Mitochondria
C6DCOAp[p]	Hex-2-enoyl-CoA	C27H44N7O17P3S	Peroxisome
C6HACP[c]	3-hydroxyhexanoyl-[acyl-carrier protein]	C6H11O2SR	Cytoplasm
C6HCOAm[m]	3-hydroxyhexanoyl-CoA	C27H46N7O18P3S	Mitochondria
C6HCOAp[p]	3-hydroxyhexanoyl-CoA	C27H46N7O18P3S	Peroxisome
C6OACP[c]	3-oxohexanoyl-[acyl-carrier protein]	C6H9O2SR	Cytoplasm
C6OCOAm[m]	3-oxohexanoyl-CoA	C27H44N7O18P3S	Mitochondria
C6OCOAp[p]	3-oxohexanoyl-CoA	C27H44N7O18P3S	Peroxisome
C70ACP[c]	Heptanoyl-[acyl-carrier protein]	C7H13OSR	Cytoplasm
C70COAm[m]	Heptanoyl-CoA	C28H42N7O17P3S	Mitochondria
C70COAp[p]	Heptanoyl-CoA	C28H42N7O17P3S	Peroxisome
C70[c]	Heptanoate	C7H14O2	Cytoplasm
C70e[e]	Heptanoate	C7H14O2	Extracellular
C70p[p]	Heptanoate	C7H14O2	Peroxisome
C7DACP[c]	Hept-2-enoyl-[acyl-carrier protein]	C7H11OSR	Cytoplasm
C7DCOAm[m]	Hept-2-enoyl-CoA	C28H40N7O17P3S	Mitochondria
C7DCOAp[p]	Hept-2-enoyl-CoA	C28H40N7O17P3S	Peroxisome
C7HACP[c]	3-hydroxyheptanoyl-[acyl-carrier protein]	C7H13O2SR	Cytoplasm
C7HCOAm[m]	3-hydroxyheptanoyl-CoA	C28H42N7O18P3S	Mitochondria
C7HCOAp[p]	3-hydroxyheptanoyl-CoA	C28H42N7O18P3S	Peroxisome
C7OACP[c]	3-oxoheptanoyl-[acyl-carrier protein]	C7H11O2SR	Cytoplasm
C7OCOAm[m]	3-oxoheptanoyl-CoA	C28H40N7O18P3S	Mitochondria
C7OCOAp[p]	3-oxoheptanoyl-CoA	C28H40N7O18P3S	Peroxisome
C80ACP[c]	Octanoyl-[acyl-carrier protein]	C8H15OSR	Cytoplasm
C80ACPm[m]	Octanoyl-[acyl-carrier protein]	C8H15OSR	Mitochondria
C80CAR[c]	O-octanoylcarnitine	C15H29NO4	Cytoplasm
C80CARm[m]	O-octanoylcarnitine	C15H29NO4	Mitochondria
C80COA[c]	Octanoyl-CoA	C29H50N7O17P3S	Cytoplasm
C80COAm[m]	Octanoyl-CoA	C29H50N7O17P3S	Mitochondria
C80COAp[p]	Octanoyl-CoA	C29H50N7O17P3S	Peroxisome
C80[c]	Octanoate	C8H15O2	Cytoplasm
C80e[e]	Octanoate (extracellular)	C8H15O2	Extracellular
C80p[p]	Octanoate	C8H15O2	Peroxisome
C8DACP[c]	Oct-2-enoyl-[acyl-carrier protein]	C8H13OSR	Cytoplasm
C8DCOAm[m]	Oct-2-enoyl-CoA	C29H48N7O17P3S	Mitochondria
C8DCOAp[p]	Oct-2-enoyl-CoA	C29H48N7O17P3S	Peroxisome
C8HACP[c]	3-hydroxyoctanoyl-[acyl-carrier protein]	C8H15O2SR	Cytoplasm
C8HCOAm[m]	3-hydroxyoctanoyl-CoA	C29H50N7O18P3S	Mitochondria
C8HCOAp[p]	3-hydroxyoctanoyl-CoA	C29H50N7O18P3S	Peroxisome
C8OACP[c]	3-oxooctanoyl-[acyl-carrier protein]	C8H13O2SR	Cytoplasm
C8OCOAm[m]	3-oxooctanoyl-CoA	C29H48N7O18P3S	Mitochondria
C8OCOAp[p]	3-oxooctanoyl-CoA	C29H48N7O18P3S	Peroxisome
C90ACP[c]	Nonanoyl-[acyl-carrier protein]	C9H17OSR	Cytoplasm
C90COAm[m]	Nonanoyl-CoA (mitochondrial)	C30H52N7O17P3S	Mitochondria
C90COAp[p]	Nonanoyl-CoA (mitochondrial)	C30H52N7O17P3S	Peroxisome
C9DACP[c]	Non-2-enoyl-[acyl-carrier protein]	C9H15OSR	Cytoplasm
C9DCOAm[m]	Non-2-enoyl-CoA	C30H50N7O17P3S	Mitochondria
C9DCOAp[p]	Non-2-enoyl-CoA	C30H50N7O17P3S	Peroxisome
C9HACP[c]	3-hydroxynonanoyl-[acyl-carrier protein]	C9H17O2SR	Cytoplasm
C9HCOAm[m]	3-hydroxynonanoyl-CoA	C30H52N7O18P3S	Mitochondria
C9HCOAp[p]	3-hydroxynonanoyl-CoA	C30H52N7O18P3S	Peroxisome
C9OACP[c]	3-oxononanoyl-[acyl-carrier protein]	C9H15O2SR	Cytoplasm
C9OCOAm[m]	3-oxononanoyl-CoA	C30H50N7O18P3S	Mitochondria
C9OCOAp[p]	3-oxononanoyl-CoA	C30H50N7O18P3S	Peroxisome
CAASP[c]	N-Carbamoyl-L-aspartate	C5H8N2O5	Cytoplasm
CAFFAe[e]	trans-caffeic acid	C9H8O4	Extracellular
CAIR[c]	1-(5-Phospho-D-ribosyl)-5-amino-4-imidazolecarboxylate	C9H14N3O9P	Cytoplasm
CALH[c]	2-(3-Carboxy-3-aminopropyl)-L-histidine	C10H14N4O3	Cytoplasm
CAP[c]	Carbamoyl phosphate	CH4NO5P	Cytoplasm
CAPm[m]	Carbamoyl phosphate (Mitochondrial)	CH4NO5P	Mitochondria
CARAXYLe[e]	Cinnamoylated arabinoxylan	C19H22O9	Extracellular
CARBOAe[e]	Carboxylic acid	CHO2R	Extracellular
CARLOA[c]	Carlosic acid	C10H12O6	Cytoplasm
CAR[c]	Carnitine	C7H15NO3	Cytoplasm
CARm[m]	Carnitine	C7H15NO3	Mitochondria
CARp[p]	Carnitine	C7H15NO3	Peroxisome
CA[c]	Calcium cation	Ca	Cytoplasm
CAe[e]	Calcium cation	Ca	Extracellular
CAg[g]	Calcium cation	Ca	Golgi
CBCCP[c]	Carboxybiotin-carboxyl-carrier protein	C18H26N5O6SR2	Cytoplasm
CC10COAp[p]	Sebacoyl-CoA	C31H52N7O19P3S	Peroxisome
CCL[c]	Catechol	C6H6O2	Cytoplasm
CCLe[e]	Catechol	C6H6O2	Extracellular
CDA[c]	3-dehydro-4-carboxyzymosterol	C28H42O3	Cytoplasm
CDOL[c]	4-methylcholesta-8,24-diene-3-ol	C28H46O	Cytoplasm
CDPDG[c]	CDP-diacylglycerol	C14H19N3O15P2R2	Cytoplasm
CDP[c]	CDP	C9H15N3O11P2	Cytoplasm
CELLOBe[e]	Cellobiose (extracellular)	C12H22O11	Extracellular
CELLUe[e]	Cellulose	C6H10O5	Extracellular
CELLWALL[c]	Cellwall (1 g dry cellwall)		Cytoplasm
CERB1A[c]	Cerebrin 1 (C18 phytosphingosin and C18:0 fatty acid)	C36H73NO4	Cytoplasm
CERB1B[c]	Cerebrin 1 (C18 phytosphingosin and C18:1 fatty acid)	C36H71NO4	Cytoplasm
CERB1C[c]	Cerebrin 1 (C20 phytosphingosin and C18:0 fatty acid)	C38H77NO4	Cytoplasm
CERB1D[c]	Cerebrin 1 (C20 phytosphingosin and C18:1 fatty acid)	C38H75NO4	Cytoplasm
CERB1E[c]	Cerebrin 1 (C18 phytosphingosin and C14:0 fatty acid)	C32H65NO4	Cytoplasm
CERB1F[c]	Cerebrin 1 (C20 phytosphingosin and C14:0 fatty acid)	C34H69NO4	Cytoplasm
CERB1[c]	Cerebrin 1 (Mixture of C18 and C20 phytosphingosin)	C37H74NO4	Cytoplasm
CERB2A[c]	Cerebrin 2 (C18 sphinganine and C18:0 fatty acid)	C36H73NO3	Cytoplasm
CERB2B[c]	Cerebrin 2 (C18 sphinganine and C18:1 fatty acid)	C36H71NO3	Cytoplasm
CERB2C[c]	Cerebrin 2 (C20 sphinganine and C18:0 fatty acid)	C38H77NO3	Cytoplasm
CERB2D[c]	Cerebrin 2 (C20 sphinganine and C18:1 fatty acid)	C38H75NO3	Cytoplasm
CERB2E[c]	Cerebrin 2 (C18 sphinganine and C14:0 fatty acid)	C32H65NO3	Cytoplasm
CERB2F[c]	Cerebrin 2 (C20 sphinganine and C14:0 fatty acid)	C34H69NO3	Cytoplasm
CERB2G[c]	Cerebrin 2 (C18 sphinganine and a 2-hydroxy C18:1 fatty acid)	C36H71NO4	Cytoplasm
CERB2[c]	Cerebrin 2 (Mixture of C18 and C20 sphingosin)	C37H74NO3	Cytoplasm
CERB3A[c]	Cerebrin 3 (C18 sphingosine and C18:0 fatty acid)	C36H71NO3	Cytoplasm
CERB3B[c]	Cerebrin 3 (C18 sphingosine and C18:1 fatty acid)	C36H69NO3	Cytoplasm
CERB3C[c]	Cerebrin 3 (C20 sphingosine and C18:0 fatty acid)	C38H75NO3	Cytoplasm
CERB3D[c]	Cerebrin 3 (C20 sphingosine and C18:1 fatty acid)	C38H73NO3	Cytoplasm
CERB3E[c]	Cerebrin 3 (C18 sphingosine and C14:0 fatty acid)	C32H63NO3	Cytoplasm
CERB3F[c]	Cerebrin 3 (C20 sphingosine and C14:0 fatty acid)	C34H67NO3	Cytoplasm
CERB3G[c]	Cerebrin 3 (C18 sphingosine and a 2-hydroxy C18:1 fatty acid)	C36H69NO4	Cytoplasm
CEREB1[c]	Cerebroside 1	C37H73NO3	Cytoplasm
CEREB2[c]	Cerebroside 2	C37H71NO3	Cytoplasm
CHCOA[c]	6-Carboxyhexanoyl-CoA	C28H46N7O19P3S	Cytoplasm
CHCOAp[p]	6-Carboxyhexanoyl-CoA	C28H46N7O19P3S	Peroxisome
CHITO[c]	Chitosan	C6H11NO4	Cytoplasm
CHIT[c]	Chitin	C8H13NO5	Cytoplasm
CHITe[e]	Chitin	C8H13NO5	Extracellular
CHLORAe[e]	chlorogenic acid	C16H18O9	Extracellular
CHOR[c]	Chorismate	C10H10O6	Cytoplasm
CHOSLF[c]	Choline sulfate	C5H13NO4S	Cytoplasm
CHOSLFe[e]	Choline sulfate (extracellular)	C5H13NO4S	Extracellular
CHO[c]	Choline	C5H14NO	Cytoplasm
CINNAAe[e]	Cinnamic acid	C9H8O2	Extracellular
CITR[c]	L-Citrulline	C6H13N3O3	Cytoplasm
CITRe[e]	L-Citrulline (extracellular)	C6H13N3O3	Extracellular
CITRm[m]	L-Citrulline (mitochondrial)	C6H13N3O3	Mitochondria
CIT[c]	Citrate	C6H8O7	Cytoplasm
CITe[e]	Citrate (extracellular)	C6H8O7	Extracellular
CITm[m]	Citrate (mitochondrial)	C6H8O7	Mitochondria
CLAGL3P[c]	1-acyl-sn-glycerol-3-phosphate used for cardiolipin	C4H8O7PR	Cytoplasm
CLCDPDGm[m]	Cdp-diacylglycerol used for cardiolipin	C14H19N3O15P2R2	Mitochondria
CLPA[c]	Phosphatidate used for cardiolipin	C5H7O8PR2	Cytoplasm
CLPAm[m]	Phosphatidate used for cardiolipin	C5H7O8PR2	Mitochondria
CLPIGPm[m]	Phosphatidylglycerophosphate used for cardiolipin biosynthesis	C8H14O13P2R2	Mitochondria
CLm[m]	Cardiolipin	C13H18O17P2R4	Mitochondria
CMP[c]	CMP	C9H14N3O8P	Cytoplasm
CNO[c]	Cyanate	CNO	Cytoplasm
CNOe[e]	Cyanate	CNO	Extracellular
CO2[c]	Carbon dioxide	CO2	Cytoplasm
CO2e[e]	Carbon dioxide (extracellular)	CO2	Extracellular
CO2m[m]	Carbon dioxide	CO2	Mitochondria
CO2p[p]	Carbon dioxide	CO2	Peroxisome
COA[c]	Coenzyme A	C21H36N7O16P3S	Cytoplasm
COAm[m]	Coenzyme A	C21H36N7O16P3S	Mitochondria
COAp[p]	Coenzyme A	C21H36N7O16P3S	Peroxisome
COPHY3[c]	Coproporphyrinogen III	C36H44N4O8	Cytoplasm
COPHY3m[m]	Coproporphyrinogen III	C36H44N4O8	Mitochondria
COPROB[c]	Coprogen B with iron bound	C33H51FeN6O12	Cytoplasm
COPROBe[e]	Coprogen B with iron bound	C33H51FeN6O12	Extracellular
COUM[c]	4-Coumarate	C9H8O3	Cytoplasm
COUMe[e]	4-Coumarate (extracellular)	C9H8O3	Extracellular
COe[e]	Carbon monoxide	CO	Extracellular
CPAD5P[c]	1-(2-Carboxyphenylamino)-1-deoxy-D-ribulose 5-phosphate	C12H16NO9P	Cytoplasm
CTP[c]	CTP	C9H16N3O14P3	Cytoplasm
CTPm[m]	CTP	C9H16N3O14P3	Mitochondria
CU[c]	Copper	Cu	Cytoplasm
CUe[e]	Copper	Cu	Extracellular
CYSAe[e]	L-cysteic acid	C3H7NO5S	Extracellular
CYST[c]	Cystine	C6H12N2O4S2	Cytoplasm
CYSTe[e]	Cystine	C6H12N2O4S2	Extracellular
CYS[c]	L-Cysteine	C3H7NO2S	Cytoplasm
CYSe[e]	L-Cysteine (extracellular)	C3H7NO2S	Extracellular
CYSm[m]	L-Cysteine	C3H7NO2S	Mitochondria
CYTD[c]	Cytidine	C9H13N3O5	Cytoplasm
CYTS[c]	Cytosine	C4H5N3O	Cytoplasm
D6PGC[c]	6-Phospho-D-gluconate	C6H13O10P	Cytoplasm
D6PGL[c]	D-Glucono-1,5-lactone 6-phosphate	C6H11O9P	Cytoplasm
DADP[c]	dADP	C10H15N5O9P2	Cytoplasm
DAGLYP[c]	Phosphatidic acid	C5H7O8PR2	Cytoplasm
DAGLY[c]	Diacylglycerol	C5H6O5R2	Cytoplasm
DALAe[e]	D-Alanine	C3H7NO2	Extracellular
DAMP[c]	dAMP	C10H14N5O6P	Cytoplasm
DANAD[c]	Deadenylated NAD	C16H24N2O15P2	Cytoplasm
DAONAm[m]	7,8-diaminononanoate; DAPA	C9H20N2O2	Mitochondria
DARABL[c]	D-erythro-ascorbic acid; dehydro-D-arabinono-1,4-lactone	C5H6O5	Cytoplasm
DASNe[e]	D-Asparagine (extracellular)	C4H8N2O3	Extracellular
DATP[c]	dATP	C10H16N5O12P3	Cytoplasm
DATPm[m]	dATP	C10H16N5O12P3	Mitochondria
DA[c]	Deoxyadenosine	C10H13N5O3	Cytoplasm
DAm[m]	Deoxyadenosine	C10H13N5O3	Mitochondria
DCDA[c]	4-methylcholesta-8,24-diene-3-ol-4-carboxylate	C29H45O3	Cytoplasm
DCDOL[c]	14-Demethyllanosterol	C29H48O	Cytoplasm
DCDP[c]	dCDP	C9H15N3O10P2	Cytoplasm
DCMP[c]	dCMP	C9H14N3O7P	Cytoplasm
DCTOL[c]	4,4-Dimethyl-5alpha-cholesta-8,14,24-trien-3beta-ol	C29H46O	Cytoplasm
DCTP[c]	dCTP	C9H16N3O13P3	Cytoplasm
DCTPm[m]	dCTP	C9H16N3O13P3	Mitochondria
DC[c]	Deoxycytidine	C9H13N3O4	Cytoplasm
DFCOPROB[c]	Coprogen B without iron bound	C33H54N6O12	Cytoplasm
DFCOPROBe[e]	Coprogen B without iron bound	C33H54N6O12	Extracellular
DFERC[c]	Ferrichrome (no iron bound); Deferrichrome	C27H45N9O12	Cytoplasm
DFERCe[e]	Ferrichrome (no iron bound); Deferrichrome	C27H45N9O12	Extracellular
DGDG[c]	Digalactosyl-diacylglycerol	C17H26O15R2	Cytoplasm
DGDMIPC[c]	Digalactosyl-dimannosyl-inositol-P-ceramide	C34H58NO31PR2	Cytoplasm
DGDP[c]	dGDP	C10H15N5O10P2	Cytoplasm
DGLC[c]	D-Glucose	C6H12O6	Cytoplasm
DGLCe[e]	D-Glucose (extracellular)	C6H12O6	Extracellular
DGMP[c]	dGMP	C10H14N5O7P	Cytoplasm
DGTP[c]	dGTP	C10H16N5O13P3	Cytoplasm
DGTPm[m]	dGTP	C10H16N5O13P3	Mitochondria
DG[c]	Deoxyguanosine	C10H13N5O4	Cytoplasm
DHBA[c]	2,3-Dihydroxybenzoate	C7H6O4	Cytoplasm
DHCHDDC[c]	(1R,6S)-Dihydroxycyclohexa-2,4-diene-1,4-dicarboxylate	C8H8O6	Cytoplasm
DHF[c]	7,8-Dihydrofolate	C19H21N7O6	Cytoplasm
DHMVAm[m]	(R)-2,3-Dihydroxy-3-methylpentanoate (mitochondrial)	C6H12O4	Mitochondria
DHMVLCOAp[p]	Anhydromevalonyl-CoA	C27H44N7O18P3S	Peroxisome
DHPLYSm[m]	protein-dihydrolipoyllysine	C8H16NOS2R	Mitochondria
DHPT[c]	Dihydropteroate	C14H14N6O3	Cytoplasm
DHP[c]	2-Amino-4-hydroxy-6-(D-erythro-1,2,3-trihydroxypropyl)-7,8-dihydropteridine	C9H13N5O4	Cytoplasm
DHSK[c]	3-Dehydroshikimate	C7H8O5	Cytoplasm
DHSKe[e]	3-Dehydroshikimate (extracellular)	C7H8O5	Extracellular
DHVALm[m]	(R)-2,3-Dihydroxy-3-methylbutanoate (mitochondrial)	C5H10O4	Mitochondria
DIMGP[c]	D-erythro-1-(Imidazol-4-yl)glycerol 3-phosphate	C6H11N2O6P	Cytoplasm
DINTOe[e]	Dinitrogen trioxide	N2O3	Extracellular
DIN[c]	Deoxyinosine	C10H12N4O4	Cytoplasm
DKOT[c]	Demethylkotanin	C23H20O8	Cytoplasm
DMAGGF[c]	Demethyl agglomerin F	C9H8O6	Cytoplasm
DMAGGFe[e]	Demethyl agglomerin F	C9H8O6	Extracellular
DMANA[c]	D-mannonic acid	C6H12O7	Cytoplasm
DMAND[c]	(R)-Mandelate	C8H8O3	Cytoplasm
DMANDe[e]	(R)-Mandelate (extracellular)	C8H8O3	Extracellular
DMDCAGGF[c]	Demethyl-decarboxy agglomerin F	C9H9O4	Cytoplasm
DMIPC[c]	Di-mannosyl-inositol-P-ceramide	C22H38NO21PR2	Cytoplasm
DMNAD[c]	Deamido-NAD	C21H26N6O15P2	Cytoplasm
DMPP[c]	Dimethylallyl diphosphate	C5H12O7P2	Cytoplasm
DMT[c]	Dimethylterephthalate	C10H10O4	Cytoplasm
DMTe[e]	Dimethylterephthalate (extracellular)	C10H10O4	Extracellular
DNA[c]	Deoxyribonucleic acid		Cytoplasm
DNAm[m]	Deoxyribonucleic acid		Mitochondria
DOL20P[c]	Dolichyl phosphate	C100H165O4P	Cytoplasm
DOL20[c]	Dolichol	C100H164O	Cytoplasm
DOROA[c]	(S)-Dihydroorotate	C5H6N2O4	Cytoplasm
DPCOA[c]	Dephospho-CoA	C21H35N7O13P2S	Cytoplasm
DPHE[c]	D-Phenylalanine	C9H11NO2	Cytoplasm
DPHEe[e]	D-Phenylalanine	C9H11NO2	Extracellular
DPTH[c]	2-[3-Carboxy-3-(methylammonio)propyl]-L-histidine	C11H18N4O4	Cytoplasm
DQT[c]	3-Dehydroquinate	C7H10O6	Cytoplasm
DR1P[c]	2-Deoxy-D-ribose 1-phosphate	C5H11O7P	Cytoplasm
DSAM[c]	S-Adenosylmethioninamine	C14H23N6O3S	Cytoplasm
DTB[c]	Dethiobiotin	C10H18N2O3	Cytoplasm
DTBe[e]	Dethiobiotin (extracellular)	C10H18N2O3	Extracellular
DTBm[m]	Dethiobiotin	C10H18N2O3	Mitochondria
DTDP[c]	dTDP	C10H16N2O11P2	Cytoplasm
DTMP[c]	dTMP	C10H15N2O8P	Cytoplasm
DTTP[c]	dTTP	C10H17N2O14P3	Cytoplasm
DTTPm[m]	dTTP	C10H17N2O14P3	Mitochondria
DTYR[c]	D-Tyrosine	C9H11NO3	Cytoplasm
DT[c]	Thymidine	C10H14N2O5	Cytoplasm
DUDP[c]	dUDP	C9H14N2O11P2	Cytoplasm
DUMP[c]	dUMP	C9H13N2O8P	Cytoplasm
DUTP[c]	dUTP	C9H15N2O14P3	Cytoplasm
DUTPm[m]	dUTP	C9H15N2O14P3	Mitochondria
DU[c]	Deoxyuridine	C9H12N2O5	Cytoplasm
E4P[c]	D-Erythrose 4-phosphate	C4H9O7P	Cytoplasm
EA[c]	D-erythronic acid	C4H8O5	Cytoplasm
EOL[c]	Erythritol	C4H10O4	Cytoplasm
EOLe[e]	Erythritol (extracellular)	C4H10O4	Extracellular
EPST[c]	Episterol	C28H46O	Cytoplasm
ERGOD[c]	Ergosta-5,7-dienol	C28H46O	Cytoplasm
ERGOSE[c]	Ergosterolester	C29H43O2R	Cytoplasm
ERGOST[c]	Ergosterol	C28H44O	Cytoplasm
ERGOTH[c]	Ergothioneine	C9H15N3O2S	Cytoplasm
ERGOT[c]	Ergosta-5,7,22,24-tetraenol	C28H42O	Cytoplasm
ETAMe[e]	Ethanolamine	C2H7NO	Extracellular
ETHDNe[e]	Ethylenediamine	C2H8N2	Extracellular
ETHSA[c]	Ethanesulfonic acid	C2H6O3S	Cytoplasm
ETHSAe[e]	Ethanesulfonic acid	C2H6O3S	Extracellular
ETH[c]	Ethanol	C2H6O	Cytoplasm
ETHe[e]	Ethanol (extracellular)	C2H6O	Extracellular
ETHm[m]	Ethanol (mitochondrial)	C2H6O	Mitochondria
ETYAMe[e]	Ethylamine	C2H7N	Extracellular
EU1P[c]	Erythrulose 1-phosphate	C4H9O7P	Cytoplasm
EU[c]	L-Erythrulose	C4H8O4	Cytoplasm
EUe[e]	L-Erythrulose (extracellular)	C4H8O4	Extracellular
E[c]	D-Erythrose	C4H8O4	Cytoplasm
Ee[e]	D-Erythrose (extracellular)	C4H8O4	Extracellular
F26P[c]	D-Fructose 2,6-bisphosphate	C6H14O12P2	Cytoplasm
F6P[c]	beta-D-Fructose 6-phosphate	C6H13O9P	Cytoplasm
FADH2e[e]	FADH2 (extracellular)	C27H35N9O15P2	Extracellular
FADH2m[m]	FADH2 (mitochondrial)	C27H35N9O15P2	Mitochondria
FADH2p[p]	FADH2	C27H35N9O15P2	Peroxisome
FADe[e]	FAD (extracellular)	C27H33N9O15P2	Extracellular
FADm[m]	FAD (mitochondrial)	C27H33N9O15P2	Mitochondria
FADp[p]	FAD	C27H33N9O15P2	Peroxisome
FALD[c]	Formaldehyde	CH2O	Cytoplasm
FARAXYLe[e]	Feruloylated arabinoxylan	C20H24O11	Extracellular
FA[c]	Formamide	CH3NO	Cytoplasm
FAe[e]	Formamide	CH3NO	Extracellular
FDP[c]	beta-D-Fructose 1,6-bisphosphate	C6H14O12P2	Cytoplasm
FE2[c]	Fe2+	Fe	Cytoplasm
FE2e[e]	Fe2+	Fe	Extracellular
FE2m[m]	Fe2+	Fe	Mitochondria
FE3[c]	Fe3+	Fe	Cytoplasm
FE3e[e]	Fe3+	Fe	Extracellular
FE3v[v]	Fe3+	Fe	Vacuole
FERCOA[c]	trans-feruloyl-CoA	C31H44N7O19P3S	Cytoplasm
FERC[c]	Ferrichrome (iron bound)	C27H42FeN9O12	Cytoplasm
FERCe[e]	Ferrichrome (iron bound)	C27H42FeN9O12	Extracellular
FERHCOA[c]	4-Hydroxy-3-methoxyphenyl-beta-hydroxypropanoyl-CoA	C31H46N7O20P3S	Cytoplasm
FERIm[m]	Ferricytochrome c (mitochondrial)	C42H44FeN8O8S2R4	Mitochondria
FEROm[m]	Ferrocytochrome c (mitochondrial)	C42H44FeN8O8S2R4	Mitochondria
FER[c]	Ferulic acid	C10H10O4	Cytoplasm
FERe[e]	Ferulic acid (extracellular)	C10H10O4	Extracellular
FEST[c]	Fecosterol	C28H46O	Cytoplasm
FGAM[c]	2-(Formamido)-N1-(5'-phosphoribosyl)acetamidine	C8H16N3O8P	Cytoplasm
FGAR[c]	5'-Phosphoribosyl-N-formylglycinamide	C8H15N2O9P	Cytoplasm
FGT[c]	S-Formylglutathione	C11H17N3O7S	Cytoplasm
FKYN[c]	L-Formylkynurenine	C11H12N2O4	Cytoplasm
FOR[c]	Formate	CH2O2	Cytoplasm
FORe[e]	Formate (extracellular)	CH2O2	Extracellular
FORm[m]	Formate (mitochondrial)	CH2O2	Mitochondria
FPP[c]	trans,trans-Farnesyl diphosphate	C15H28O7P2	Cytoplasm
FRU[c]	D-Fructose	C6H12O6	Cytoplasm
FRUe[e]	D-Fructose (extracellular)	C6H12O6	Extracellular
FTHF[c]	10-Formyltetrahydrofolate	C20H23N7O7	Cytoplasm
FTHFm[m]	10-Formyltetrahydrofolate (mitochondrial)	C20H23N7O7	Mitochondria
FUACAC[c]	4-Fumarylacetoacetate	C8H8O6	Cytoplasm
FUM[c]	Fumarate	C4H4O4	Cytoplasm
FUMe[e]	Fumarate (extracellular)	C4H4O4	Extracellular
FUMm[m]	Fumarate (mitochondrial)	C4H4O4	Mitochondria
G1P[c]	alpha-D-Glucose 1-phosphate	C6H13O9P	Cytoplasm
G6P[c]	alpha-D-Glucose 6-phosphate	C6H13O9P	Cytoplasm
GA6P[c]	D-Glucosamine 6-phosphate	C6H14NO8P	Cytoplasm
GABAL[c]	4-aminobutanal	C4H9NO	Cytoplasm
GABALe[e]	4-aminobutanal	C4H9NO	Extracellular
GABA[c]	4-Aminobutanoate	C4H9NO2	Cytoplasm
GABAe[e]	4-Aminobutanoate (extracellular)	C4H9NO2	Extracellular
GABAm[m]	4-Aminobutanoate (mitochondrial)	C4H9NO2	Mitochondria
GACe[e]	Guanidinoacetate	C3H7N3O2	Extracellular
GAG[c]	Galactosaminogalactan		Cytoplasm
GAL1P[c]	alpha-D-Galactose 1-phosphate	C6H13O9P	Cytoplasm
GALA[c]	galactaric acid	C6H10O8	Cytoplasm
GALAe[e]	galactaric acid	C6H10O8	Extracellular
GALCERA[c]	Galactosylceramide(Comp. A)	C42H83NO8	Cytoplasm
GALCERB[c]	Galactosylceramide(Comp. B)	C42H81NO8	Cytoplasm
GALCERC[c]	Galactosylceramide (C18 sphinganine and 2-hydroxy C18:1 fatty acid)	C42H81NO9	Cytoplasm
GALCERE[c]	Galactosylceramide (C18 sphingosine and 2-hydroxy C18:1 fatty acid)	C42H79NO9	Cytoplasm
GALCER[c]	Galactosylceramide (Mixture between GALCERA and GALCERB)	C42H82NO8	Cytoplasm
GALLOCe[e]	(鈭�)-gallocatechin	C15H14O7	Extracellular
GALN14LAC[c]	D-Galactono-1,4-lactone	C6H10O6	Cytoplasm
GALN14LACe[e]	D-Galactono-1,4-lactone	C6H10O6	Extracellular
GALNT[c]	D-Galactonate	C6H12O7	Cytoplasm
GALNTe[e]	D-Galactonate (extracellular)	C6H12O7	Extracellular
GALNe[e]	Galactan	C14H26O11	Extracellular
GALOL[c]	Galactitol	C6H14O6	Cytoplasm
GALOLe[e]	Galactitol (extracellular)	C6H14O6	Extracellular
GALUNTP[c]	1-Phospho-alpha-D-glucuronate	C6H11O10P	Cytoplasm
GALUNT[c]	D-Galacturonate	C6H10O7	Cytoplasm
GALUNTe[e]	D-Galacturonate (extracellular)	C6H10O7	Extracellular
GAMYLe[e]	Glucoamylase (secreted to the medium)		Extracellular
GAR[c]	5'-Phosphoribosylglycinamide	C7H15N2O8P	Cytoplasm
GBAD[c]	4-Guanidinobutanamide	C5H12N4O	Cytoplasm
GBALD[c]	4-Guanidinobutyraldehyde	C5H11N3O	Cytoplasm
GBAT[c]	4-Guanidinobutanoate	C5H11N3O2	Cytoplasm
GBATe[e]	4-Guanidinobutanoate	C5H11N3O2	Extracellular
GCDEXe[e]	纬-cyclodextrin	C48H80O40	Extracellular
GCGALe[e]	Gallocatechin gallate	C22H18O11	Extracellular
GC[c]	gamma-L-Glutamyl-L-cysteine	C8H14N2O5S	Cytoplasm
GDMIPC[c]	Galactosyl-Dimannosyl-inositol-P-ceramide	C28H48NO26PR2	Cytoplasm
GDPMAN[c]	GDP-mannose	C16H25N5O16P2	Cytoplasm
GDPMANg[g]	GDP-mannose	C16H25N5O16P2	Golgi
GDP[c]	GDP	C10H15N5O11P2	Cytoplasm
GDPm[m]	GDP (mitochondrial)	C10H15N5O11P2	Mitochondria
GENTe[e]	Gentiobiose	C12H22O11	Extracellular
GEN[c]	Gentisate	C7H6O4	Cytoplasm
GGM[c]	Galactoglucomannan	C6H10O5	Cytoplasm
GGOLe[e]	Galactosylglycerol	C9H18O8	Extracellular
GL3P[c]	sn-Glycerol 3-phosphate	C3H9O6P	Cytoplasm
GLAC[c]	D-Galactose	C6H12O6	Cytoplasm
GLACe[e]	D-Galactose (extracellular)	C6H12O6	Extracellular
GLAL[c]	Glycolaldehyde	C2H4O2	Cytoplasm
GLCN15LAC[c]	D-Glucono-1,5-lactone	C6H10O6	Cytoplasm
GLCN15LACe[e]	D-Glucono-1,5-lactone (extracellular)	C6H10O6	Extracellular
GLCNT[c]	D-Gluconate	C6H12O7	Cytoplasm
GLCNTe[e]	D-Gluconate (extracellular)	C6H12O7	Extracellular
GLCN[c]	D-Glucosamine	C6H13NO5	Cytoplasm
GLCNe[e]	D-Glucosamine	C6H13NO5	Extracellular
GLCUNANe[e]	beta-D-glucuronamide	C6H11NO6	Extracellular
GLCUNT[c]	D-Glucuronate	C6H10O7	Cytoplasm
GLCUNTe[e]	D-Glucuronate (extracellular)	C6H10O7	Extracellular
GLC[c]	alpha-D-Glucose	C6H12O6	Cytoplasm
GLCe[e]	alpha-D-Glucose (extracellular)	C6H12O6	Extracellular
GLN[c]	L-Glutamine	C5H10N2O3	Cytoplasm
GLNe[e]	L-Glutamine (extracellular)	C5H10N2O3	Extracellular
GLNm[m]	L-Glutamine	C5H10N2O3	Mitochondria
GLUCER1[c]	Glucocerebroside	C43H83NO8	Cytoplasm
GLUCER2[c]	Glucocerebroside 2	C43H81NO8	Cytoplasm
GLUGSAL[c]	L-Glutamate 5-semialdehyde	C5H9NO3	Cytoplasm
GLUGSALm[m]	L-Glutamate 5-semialdehyde (mitochondrial)	C5H9NO3	Mitochondria
GLUP[c]	alpha-D-Glutamyl phosphate	C5H10NO7P	Cytoplasm
GLU[c]	L-Glutamate	C5H9NO4	Cytoplasm
GLUe[e]	L-Glutamate (extracellular)	C5H9NO4	Extracellular
GLUm[m]	L-Glutamate (mitochondrial)	C5H9NO4	Mitochondria
GLX[c]	Glyoxylate	C2H2O3	Cytoplasm
GLXm[m]	Glyoxylate (extracellular)	C2H2O3	Mitochondria
GLXp[p]	Glyoxylate	C2H2O3	Peroxisome
GLYAL[c]	D-Glyceraldehyde	C3H6O3	Cytoplasm
GLYA[c]	Glycolate	C2H4O3	Cytoplasm
GLYCAe[e]	Glycyrrhizinic acid	C42H62O16	Extracellular
GLYCEAe[e]	Glycyrrhetinic acid	C30H46O4	Extracellular
GLYCO[c]	Glycogen	C6H10O5	Cytoplasm
GLYCOe[e]	Glycogen	C6H10O5	Extracellular
GLYN[c]	Glycerone; Dihydroxyacetone	C3H6O3	Cytoplasm
GLYNe[e]	Glycerone, Dihydroxyacetone (extracellular)	C3H6O3	Extracellular
GLY[c]	Glycine	C2H5NO2	Cytoplasm
GLYe[e]	Glycine (extracellular)	C2H5NO2	Extracellular
GLYm[m]	Glycine (mitochondrial)	C2H5NO2	Mitochondria
GL[c]	Glycerol	C3H8O3	Cytoplasm
GLe[e]	Glycerol (extracellular)	C3H8O3	Extracellular
GMP[c]	GMP	C10H14N5O8P	Cytoplasm
GNTAL[c]	Gentisate aldehyde	C7H6O3	Cytoplasm
GN[c]	Guanine	C5H5N5O	Cytoplasm
GNe[e]	Guanine	C5H5N5O	Extracellular
GPCHOe[e]	Glycerol-3-phosphatidylcholine	C8H20NO6P	Extracellular
GPP[c]	Geranyl diphosphate	C10H20O7P2	Cytoplasm
GPROPe[e]	3-Guanidinopropionate	C4H9N3O2	Extracellular
GSN[c]	Guanosine	C10H13N5O5	Cytoplasm
GSNe[e]	Guanosine	C10H13N5O5	Extracellular
GTP[c]	GTP	C10H16N5O14P3	Cytoplasm
GTPm[m]	GTP (mitochondrial)	C10H16N5O14P3	Mitochondria
GUA[c]	Guaiacol	C7H8O2	Cytoplasm
G[c]	D-Glycerate	C3H6O4	Cytoplasm
H2O2[c]	Hydrogen peroxide	H2O2	Cytoplasm
H2O2e[e]	Hydrogen peroxide (extracellular)	H2O2	Extracellular
H2O2m[m]	Hydrogen peroxide	H2O2	Mitochondria
H2O2p[p]	Hydrogen peroxide	H2O2	Peroxisome
H2O[c]	Water	H2O	Cytoplasm
H2Oe[e]	Water (extracellular)	H2O	Extracellular
H2Om[m]	Water (mitochondrial)	H2O	Mitochondria
H2Op[p]	Water	H2O	Peroxisome
H2SO3[c]	Sulfite	H2O3S	Cytoplasm
H2SO3e[e]	Sulfite (extracellular)	H2O3S	Extracellular
H2S[c]	Hydrogen sulfide	H2S	Cytoplasm
H3MCOA[c]	(S)-3-Hydroxy-3-methylglutaryl-CoA	C27H44N7O20P3S	Cytoplasm
H3MCOAm[m]	(3S)-3-hydroxy-3-methylglutaryl-CoA	C27H44N7O20P3S	Mitochondria
HACN[c]	(Z)-But-1-ene-1,2,4-tricarboxylate	C7H8O6	Cytoplasm
HACNm[m]	(Z)-But-1-ene-1,2,4-tricarboxylate (mitochondrial)	C7H8O6	Mitochondria
HAN[c]	3-Hydroxyanthranilate	C7H7NO3	Cytoplasm
HCIT[c]	(R)-2-Hydroxybutane-1,2,4-tricarboxylate	C7H10O7	Cytoplasm
HCITm[m]	(R)-2-Hydroxybutane-1,2,4-tricarboxylate (mitochondrial)	C7H10O7	Mitochondria
HCN[c]	Cyanide	HCN	Cytoplasm
HCNe[e]	Cyanide	HCN	Extracellular
HCS[c]	Hercynylcysteine sulfoxide	C12H20N4O5S	Cytoplasm
HCYS[c]	L-Homocysteine	C4H9NO2S	Cytoplasm
HEMEB[c]	Heme b	C34H32FeN4O4	Cytoplasm
HEMEBm[m]	Heme b	C34H32FeN4O4	Mitochondria
HESPE7BGe[e]	hesperetin 7-O-beta-D-glucoside	C22H24O11	Extracellular
HESPEe[e]	Hesperidin	C28H34O15	Extracellular
HEXAL[c]	hexanal	C6H12O	Cytoplasm
HEXALe[e]	hexanal	C6H12O	Extracellular
HEXN[c]	n-hexylamine	C6H15N	Cytoplasm
HEXNe[e]	n-hexylamine	C6H15N	Extracellular
HICIT[c]	Homoisocitrate	C7H10O7	Cytoplasm
HISNOLe[e]	Histaminol	C5H8N2O	Extracellular
HISN[c]	Histamine	C5H9N3	Cytoplasm
HISNe[e]	Histamine	C5H9N3	Extracellular
HISOLP[c]	L-Histidinol phosphate	C6H12N3O4P	Cytoplasm
HISOL[c]	L-Histidinol	C6H11N3O	Cytoplasm
HIS[c]	L-Histidine	C6H9N3O2	Cytoplasm
HISe[e]	L-Histidine (extracellular)	C6H9N3O2	Extracellular
HISm[m]	L-Histidine	C6H9N3O2	Mitochondria
HIUR[c]	5-Hydroxyisourate	C5H4N4O4	Cytoplasm
HKYN[c]	3-Hydroxykynurenine	C10H12N2O4	Cytoplasm
HMBIL[c]	Preuroporphyrinogen; Hydroxymethylbilane	C40H46N4O17	Cytoplasm
HMPP[c]	4-amino-2-methyl-5-phosphooxymethylpyrimidine	C6H10N3O4P	Cytoplasm
HNO2[c]	Nitrite	HNO2	Cytoplasm
HNO2e[e]	Nitrite	HNO2	Extracellular
HNO3[c]	Nitrate	HNO3	Cytoplasm
HNO3e[e]	Nitrate (extracellular)	HNO3	Extracellular
HOMOGEN[c]	Homogentisate	C8H8O4	Cytoplasm
HPLYSm[m]	H-Protein-lipoyllysine (mitochondrial)	C8H14NOS2R	Mitochondria
HPSAMLYSm[m]	H-Protein-S-aminomethyldihydrolipoyllysine (mitochondrial)	C9H19N2OS2R	Mitochondria
HSER[c]	L-Homoserine	C4H9NO3	Cytoplasm
HSERe[e]	L-Homoserine	C4H9NO3	Extracellular
HYQUI[c]	Hydroquinone	C6H6O2	Cytoplasm
HYQUIe[e]	Hydroquinone	C6H6O2	Extracellular
HYXN[c]	Hypoxanthine	C5H4N4O	Cytoplasm
HYXNe[e]	Hypoxanthine (extracellular)	C5H4N4O	Extracellular
H[c]	Intracellular protons	H	Cytoplasm
H_PO[c]	Proton (energy metabolism)	H	Cytoplasm
H_POm[m]	Proton (mitochondrial) (energy metabolism)	H	Mitochondria
He[e]	Proton (extracellular)	H	Extracellular
Hm[m]	Proton	H	Mitochondria
Hp[p]	Proton	H	Peroxisome
Hv[v]	Vacuolar protons	H	Vacuole
ICIT[c]	Isocitrate	C6H8O7	Cytoplasm
ICITe[e]	Isocitrate (extracellular)	C6H8O7	Extracellular
ICITm[m]	Isocitrate (mitochondrial)	C6H8O7	Mitochondria
ICITp[p]	Isocitrate	C6H8O7	Peroxisome
IDOL[c]	L-Iditol	C6H14O6	Cytoplasm
IDOLe[e]	L-Iditol (extracellular)	C6H14O6	Extracellular
IDP[c]	IDP	C10H14N4O11P2	Cytoplasm
IDPm[m]	IDP (mitochondrial)	C10H14N4O11P2	Mitochondria
IGP[c]	Indoleglycerol phosphate	C11H14NO6P	Cytoplasm
ILE[c]	L-Isoleucine	C6H13NO2	Cytoplasm
ILEe[e]	L-Isoleucine (extracellular)	C6H13NO2	Extracellular
ILEm[m]	L-Isoleucine (mitochondrial)	C6H13NO2	Mitochondria
IMACP[c]	3-(Imidazol-4-yl)-2-oxopropyl phosphate	C6H9N2O5P	Cytoplasm
IMASP[c]	Iminoaspartate	C4H5NO4	Cytoplasm
IMP[c]	IMP	C10H13N4O8P	Cytoplasm
INAC[c]	Indoleacetate	C10H9NO2	Cytoplasm
IND3ACDOXe[e]	(E)-indol-3-ylacetaldoxime	C10H10N2O	Extracellular
IND[c]	Indole	C8H7N	Cytoplasm
INDe[e]	Indole (extracellular)	C8H7N	Extracellular
INS[c]	Inosine	C10H12N4O5	Cytoplasm
INSe[e]	Inosine	C10H12N4O5	Extracellular
INUe[e]	Inulin	C6H10O5	Extracellular
IPC[c]	Inositol phosphorylceramide	C10H18NO11PR2	Cytoplasm
IPPP[c]	Isopentenyl diphosphate	C5H12O7P2	Cytoplasm
ISEA[c]	Isethionic acid	C2H6O4S	Cytoplasm
ISEAe[e]	Isethionic acid	C2H6O4S	Extracellular
ITP[c]	ITP	C10H15N4O14P3	Cytoplasm
ITPm[m]	ITP (mitochondrial)	C10H15N4O14P3	Mitochondria
KDDGC[c]	2-Dehydro-3-deoxy-D-gluconate	C6H10O6	Cytoplasm
KOT[c]	(+)-kotanin	C24H22O8	Cytoplasm
KOTe[e]	(+)-kotanin	C24H22O8	Extracellular
KYN[c]	L-Kynurenine	C10H12N2O3	Cytoplasm
KYNe[e]	L-Kynurenine (extracellular)	C10H12N2O3	Extracellular
K[c]	Potassium	K	Cytoplasm
Ke[e]	Potassium (extracellular)	K	Extracellular
Km[m]	Potassium	K	Mitochondria
LACAL[c]	D-Lactaldehyde	C3H6O2	Cytoplasm
LACNe[e]	Lactamide	C3H7NO2	Extracellular
LACT[c]	Lactose	C12H22O11	Cytoplasm
LACTe[e]	Lactose (extracellular)	C12H22O11	Extracellular
LAC[c]	D-Lactate	C3H6O3	Cytoplasm
LACe[e]	D-Lactate (extracellular)	C3H6O3	Extracellular
LACm[m]	(R)-Lactate (mitochondrial)	C3H6O3	Mitochondria
LAOL[c]	L-Arabitol	C5H12O5	Cytoplasm
LAOLe[e]	L-Arabitol (extracellular)	C5H12O5	Extracellular
LARAB[c]	L-Arabinose	C5H10O5	Cytoplasm
LARABe[e]	L-Arabinose (extracellular)	C5H10O5	Extracellular
LDOPA[c]	3,4-Dihydroxy-L-phenylalanine	C9H11NO4	Cytoplasm
LEU[c]	L-Leucine	C6H13NO2	Cytoplasm
LEUe[e]	L-Leucine (extracellular)	C6H13NO2	Extracellular
LEUm[m]	L-Leucine (mitochondrial)	C6H13NO2	Mitochondria
LFUCA[c]	L-fuconic acid	C6H12O6	Cytoplasm
LGALNT[c]	L-Galactonate	C6H12O7	Cytoplasm
LGLYAL[c]	L-Glyceraldehyde	C3H6O3	Cytoplasm
LGT[c]	S-D-Lactoylglutathione	C13H21N3O8S	Cytoplasm
LGUL[c]	L-gulonate	C6H11O7	Cytoplasm
LHARGe[e]	L-homoarginine	C7H17N4O2	Extracellular
LIDO[c]	L-Idonate	C6H12O7	Cytoplasm
LIPIDS[c]	Artificial metabolite. The metabolites found in the biomass. Measured in grams		Cytoplasm
LIPOAm[m]	Lipoic acid	C8H14O2S2	Mitochondria
LIPOm[m]	Lipoamide (mitochondrial)	C8H15NOS2	Mitochondria
LLACAL[c]	L-Lactaldehyde	C3H6O2	Cytoplasm
LLAC[c]	L-Lactate	C3H6O3	Cytoplasm
LLACe[e]	L-Lactate (extracellular)	C3H6O3	Extracellular
LLACm[m]	(S)-Lactate (mitochondrial)	C3H6O3	Mitochondria
LLCT[c]	L-Cystathionine	C7H14N2O4S	Cytoplasm
LLYXe[e]	L-lyxose	C5H10O5	Extracellular
LMANA[c]	L-mannonic acid	C6H11O7	Cytoplasm
LMAND[c]	(S)-Mandelate	C8H8O3	Cytoplasm
LMANDe[e]	(S)-Mandelate (extracellular)	C8H8O3	Extracellular
LNST[c]	Lanosterol	C30H50O	Cytoplasm
LPC[c]	Lysophosphatidylcholine	C22H46NO7P	Cytoplasm
LPE[c]	Lysophosphatidylethanolamine	C5H12NO6PR2	Cytoplasm
LPSE2m[m]	(LipS2)-dihydrolipoyl transsuccinylase	R	Mitochondria
LR14L[c]	L-rhamnono-1,4-lactone	C6H10O5	Cytoplasm
LRHAA[c]	L-Rhamnonic acid	C6H12O6	Cytoplasm
LXUL[c]	L-Xylulose	C5H10O5	Cytoplasm
LXULe[e]	L-Xylulose (extracellular)	C5H10O5	Extracellular
LYS[c]	L-Lysine	C6H14N2O2	Cytoplasm
LYSe[e]	L-Lysine (extracellular)	C6H14N2O2	Extracellular
LYSm[m]	L-Lysine (mitochondrial)	C6H14N2O2	Mitochondria
MACAC[c]	4-Maleylacetoacetate	C8H8O6	Cytoplasm
MAGLYP[c]	Monoacylglycerol-3-Phosphate	C3H8O6PR	Cytoplasm
MAGLY[c]	Monoacylglycerol	C3H5O3R	Cytoplasm
MALA1[c]	Malformin A1 (cyclo-D-Cys-D-Cys-L-Val-D-Leu-L-Ile)	C23H39N5O5S2	Cytoplasm
MALA1e[e]	Malformin A1 (cyclo-D-Cys-D-Cys-L-Val-D-Leu-L-Ile)	C23H39N5O5S2	Extracellular
MALA2[c]	Malformin A2 (cyclo-D-Cys-D-Cys-L-Val-D-Leu-L-Val)	C22H37N5O5S2	Cytoplasm
MALA2e[e]	Malformin A2 (cyclo-D-Cys-D-Cys-L-Val-D-Leu-L-Val)	C22H37N5O5S2	Extracellular
MALA4[c]	Malformin A4 (cyclo-D-Cys-D-Cys-L-Val-D-Ile-L-Val)	C22H37N5O5S2	Cytoplasm
MALA4e[e]	Malformin A4 (cyclo-D-Cys-D-Cys-L-Val-D-Ile-L-Val)	C22H37N5O5S2	Extracellular
MALACP[c]	Malonyl-[acyl-carrier protein]	C3H3O3SR	Cytoplasm
MALB1A[c]	Malformin B1a (cyclo-D-Cys-D-Cys-L-Val-D-Leu-L-allo-Ile)	C23H39N5O5S2	Cytoplasm
MALB1Ae[e]	Malformin B1a (cyclo-D-Cys-D-Cys-L-Val-D-Leu-L-allo-Ile)	C23H39N5O5S2	Extracellular
MALB2[c]	Malformin B2 (cyclo-D-Cys-D-Cys-L-Val-D-Val-L-Leu)	C22H37N5O5S2	Cytoplasm
MALB2e[e]	Malformin B2 (cyclo-D-Cys-D-Cys-L-Val-D-Val-L-Leu)	C22H37N5O5S2	Extracellular
MALB3[c]	Malformin B3 (cyclo-D-Cys-D-Cys-L-Val-D-Ile-L-Leu)	C23H39N5O5S2	Cytoplasm
MALB3e[e]	Malformin B3 (cyclo-D-Cys-D-Cys-L-Val-D-Ile-L-Leu)	C23H39N5O5S2	Extracellular
MALB4[c]	Malformin B4 (cyclo-D-Cys-D-Cys-L-Val-D-Ile-L-Ile)	C23H39N5O5S2	Cytoplasm
MALB4e[e]	Malformin B4 (cyclo-D-Cys-D-Cys-L-Val-D-Ile-L-Ile)	C23H39N5O5S2	Extracellular
MALB5[c]	Malformin B5 (cyclo-D-Cys-D-Cys-L-Val-D-Val-L-Ile)	C22H37N5O5S2	Cytoplasm
MALB5e[e]	Malformin B5 (cyclo-D-Cys-D-Cys-L-Val-D-Val-L-Ile)	C22H37N5O5S2	Extracellular
MALCOA[c]	Malonyl coenzyme A	C24H38N7O19P3S	Cytoplasm
MALC[c]	Malformin C; Malformin B1B; Malformin A3 (cyclo-D-Cys-D-Cys-L-Val-D-Leu-L-Leu)	C23H39N5O5S2	Cytoplasm
MALCe[e]	Malformin C; Malformin B1B; Malformin A3 (cyclo-D-Cys-D-Cys-L-Val-D-Leu-L-Leu)	C23H39N5O5S2	Extracellular
MALOLe[e]	Maltitol	C12H24O11	Extracellular
MAL[c]	(S)-Malate	C4H6O5	Cytoplasm
MALe[e]	(S)-Malate (extracellular)	C4H6O5	Extracellular
MALm[m]	(S)-Malate (mitochondrial)	C4H6O5	Mitochondria
MALp[p]	(S)-Malate	C4H6O5	Peroxisome
MAN1P[c]	alpha-D-Mannose 1-phosphate	C6H13O9P	Cytoplasm
MAN6P[c]	D-Mannose 6-phosphate	C6H13O9P	Cytoplasm
MAN[c]	D-Mannose	C6H12O6	Cytoplasm
MANe[e]	D-Mannose (extracellular)	C6H12O6	Extracellular
MAPCHOe[e]	Monoacyl-choline	C9H19NO7PR	Extracellular
MCRE[c]	m-Cresol	C7H8O	Cytoplasm
MCREe[e]	m-Cresol	C7H8O	Extracellular
MELIe[e]	Melibiose (extracellular)	C12H22O11	Extracellular
MELZ[c]	Melezitose	C18H32O16	Cytoplasm
MELZe[e]	Melezitose	C18H32O16	Extracellular
METHF[c]	5,10-Methenyltetrahydrofolate	C20H21N7O6	Cytoplasm
METHFm[m]	5,10-Methenyltetrahydrofolate (mitochondrial)	C20H21N7O6	Mitochondria
METHOL[c]	Methanol	CH4O	Cytoplasm
METHOLe[e]	Methanol (extracellular)	CH4O	Extracellular
METH[c]	Methanethiol	CH4S	Cytoplasm
METHe[e]	Methanethiol	CH4S	Extracellular
METN[c]	Methylamine	CH5N	Cytoplasm
METNe[e]	Methylamine	CH5N	Extracellular
METPOLGALUNTe[e]	Methylated galacturonate	C7H10O6	Extracellular
METTHF[c]	5,10-Methylenetetrahydrofolate	C20H23N7O6	Cytoplasm
METTHFm[m]	5,10-Methylenetetrahydrofolate (mitochondrial)	C20H23N7O6	Mitochondria
MET[c]	L-Methionine	C5H11NO2S	Cytoplasm
METe[e]	L-Methionine (extracellular)	C5H11NO2S	Extracellular
METm[m]	L-Methionine	C5H11NO2S	Mitochondria
MEVAL[c]	Mevalon	C6H10O5	Cytoplasm
MGC181[c]	Monoglucosyloxyoctadecenoic acid	C24H44O7	Cytoplasm
MGDG[c]	Monogalactosyl-diacylglycerol	C11H16O10R2	Cytoplasm
MGDGe[e]	Monogalactosyl-diacylglycerol	C11H16O10R2	Extracellular
MI1P[c]	1L-myo-Inositol 1-phosphate	C6H13O9P	Cytoplasm
MIPC[c]	Mannose-inositol-P-ceramide	C16H28NO16PR2	Cytoplasm
MLACe[e]	D-methyl lactate	C4H8O3	Extracellular
MLTDe[e]	Maltodextrin		Extracellular
MLTRIOe[e]	Maltotriose	C18H32O16	Extracellular
MLT[c]	Maltose	C12H22O11	Cytoplasm
MLTe[e]	Maltose (extracellular)	C12H22O11	Extracellular
MNT1P[c]	D-Mannitol 1-phosphate	C6H15O9P	Cytoplasm
MNT[c]	D-Mannitol	C6H14O6	Cytoplasm
MNTe[e]	D-Mannitol (extracellular)	C6H14O6	Extracellular
MN[c]	Manganese	Mn	Cytoplasm
MNe[e]	Manganese	Mn	Extracellular
MOLCO[c]	Molybdenum cofactor	C10H11MoN5O8PS3	Cytoplasm
MOLPT[c]	Molybdopterin	C10H14N5O6PS2	Cytoplasm
MO[c]	Molybd盲n	Mo	Cytoplasm
MOe[e]	Molybd盲n	Mo	Extracellular
MPYRe[e]	Methyl pyruvate	C4H6O3	Extracellular
MSO[c]	Methionine S-oxide	C5H11NO3S	Cytoplasm
MSOe[e]	Methionine S-oxide	C5H11NO3S	Extracellular
MTHF[c]	5-Methyltetrahydrofolate	C20H25N7O6	Cytoplasm
MTHFm[m]	5-Methyltetrahydrofolate (mitochondrial)	C20H25N7O6	Mitochondria
MTHGXL[c]	Methylglyoxal	C3H4O2	Cytoplasm
MTPHTH[c]	Monomethylterephthalate	C9H8O4	Cytoplasm
MUCL[c]	Muconolactone	C6H6O4	Cytoplasm
MUCO[c]	cis,cis-Muconate	C6H6O4	Cytoplasm
MVLCOAp[p]	Mevalonyl-CoA	C27H46N7O19P3S	Peroxisome
MVL[c]	(R)-Mevalonate	C6H12O4	Cytoplasm
MVLp[p]	(R)-Mevalonate	C6H12O4	Peroxisome
MYOI[c]	myo-Inositol	C6H12O6	Cytoplasm
MYOIe[e]	myo-Inositol	C6H12O6	Extracellular
N5AN5HORN[c]	N5-Acetyl-N5-hydroxy-L-ornithine	C7H14N2O4	Cytoplasm
N5DHMVLN5HORN[c]	N(5)-anhydromevalonyl-N(5)-hydroxy-L-ornithine	C11H20N2O5	Cytoplasm
N5DHMVLN5HORNp[p]	N(5)-anhydromevalonyl-N(5)-hydroxy-L-ornithine	C11H20N2O5	Peroxisome
N5HORN[c]	N5-hydroxy-L-ornithine	C5H12N2O3	Cytoplasm
N5HORNp[p]	N5-hydroxy-L-ornithine	C5H12N2O3	Peroxisome
NADH[c]	NADH	C21H29N7O14P2	Cytoplasm
NADHm[m]	NADH (mitochondrial)	C21H29N7O14P2	Mitochondria
NADHp[p]	NADH	C21H29N7O14P2	Peroxisome
NADPH[c]	NADPH	C21H30N7O17P3	Cytoplasm
NADPHm[m]	NADPH (mitochondrial)	C21H30N7O17P3	Mitochondria
NADPHp[p]	NADPH	C21H30N7O17P3	Peroxisome
NADP[c]	NADP+	C21H28N7O17P3	Cytoplasm
NADPm[m]	NADP+ (mitochondrial)	C21H28N7O17P3	Mitochondria
NADPp[p]	NADP+	C21H28N7O17P3	Peroxisome
NAD[c]	NAD+	C21H27N7O14P2	Cytoplasm
NADm[m]	NAD+ (mitochondrial)	C21H27N7O14P2	Mitochondria
NADp[p]	NAD+	C21H27N7O14P2	Peroxisome
NAGA1P[c]	N-Acetyl-D-glucosamine 1-phosphate	C8H16NO9P	Cytoplasm
NAGA6P[c]	N-Acetyl-D-glucosamine 6-phosphate	C8H16NO9P	Cytoplasm
NAGDOL20P2[c]	N-acetyl-伪-D-glucosaminyl-diphosphodolichol	C108H179NO12P2	Cytoplasm
NAGLUPm[m]	N-Acetyl-L-glutamate 5-phosphate (mitochondrial)	C7H12NO8P	Mitochondria
NAGLUSm[m]	N-Acetyl-L-glutamate 5-semialdehyde (mitochondrial)	C7H11NO4	Mitochondria
NAGLUm[m]	N-Acetyl-L-glutamate (mitochondrial)	C7H11NO5	Mitochondria
NAG[c]	N-Acetyl-D-glucosamine	C8H15NO6	Cytoplasm
NAGe[e]	N-Acetyl-D-glucosamine	C8H15NO6	Extracellular
NAHISN[c]	N-Acetylhistamine	C7H11N3O	Cytoplasm
NAMN[c]	Nicotinate D-ribonucleotide	C11H14NO9P	Cytoplasm
NAMR[c]	Nicotinamide-beta-riboside	C11H14N2O5	Cytoplasm
NAMe[e]	N-acetyl-D-mannosamine	C8H15NO6	Extracellular
NAORNm[m]	N2-Acetyl-L-ornithine (mitochondrial)	C7H14N2O3	Mitochondria
NARING7BGe[e]	naringenin 7-O-beta-D-glucoside	C21H22O10	Extracellular
NARINGEe[e]	Naringenin	C15H12O5	Extracellular
NARINGINe[e]	Naringin	C27H32O14	Extracellular
NAR[c]	Nicotinate D-ribonucleoside	C11H13NO6	Cytoplasm
NFAN[c]	N-Formylanthranilate	C8H7NO3	Cytoplasm
NH3[c]	Ammonia	H3N	Cytoplasm
NH3e[e]	Ammonia (extracellular)	H3N	Extracellular
NH3m[m]	Ammonia (mitochondrial)	H3N	Mitochondria
NH4[c]	Ammonium	H4N	Cytoplasm
NH4e[e]	Ammonium	H4N	Extracellular
NICA[c]	Nicotinate	C6H5NO2	Cytoplasm
NICAe[e]	Nicotinate (extracellular)	C6H5NO2	Extracellular
NICD[c]	Nicotinamide	C6H6N2O	Cytoplasm
NICDe[e]	Nicotinamide (extracellular)	C6H6N2O	Extracellular
NIG[c]	Nigeran (alpha-1,3-Glucose-alpha-1,4-Glucose)	C6H10O5	Cytoplasm
NMN[c]	Nicotinamide D-ribonucleotide	C11H15N2O8P	Cytoplasm
NONAPPP[c]	all-trans-nonaprenyl diphosphate	C45H76O7P2	Cytoplasm
NPAA[c]	N-phenylacetamide	C8H9NO	Cytoplasm
NPGLUe[e]	N-phthaloyl-L-glutamic acid	C13H11NO6	Extracellular
NPRAN[c]	N-(5-Phospho-D-ribosyl)anthranilate	C12H16NO9P	Cytoplasm
O2[c]	Oxygen	O2	Cytoplasm
O2e[e]	Oxygen (extracellular)	O2	Extracellular
O2m[m]	Oxygen (mitochondrial)	O2	Mitochondria
O2p[p]	Oxygen	O2	Peroxisome
OAEL[c]	3-Oxoadipate enol-lactone	C6H6O4	Cytoplasm
OAHSER[c]	O-Acetyl-L-homoserine	C6H11NO4	Cytoplasm
OA[c]	Oxaloacetate	C4H4O5	Cytoplasm
OAe[e]	Oxaloacetate (extracellular)	C4H4O5	Extracellular
OAm[m]	Oxaloacetate (mitochondrial)	C4H4O5	Mitochondria
OAp[p]	Oxaloacetate	C4H4O5	Peroxisome
OBUT[c]	2-Oxobutanoate	C4H6O3	Cytoplasm
OBUTe[e]	2-Oxobutanoate	C4H6O3	Extracellular
OBUTm[m]	2-Oxobutanoate (mitochondrial)	C4H6O3	Mitochondria
OCTNe[e]	Octopamine	C8H11NO2	Extracellular
OGT[c]	Oxidized glutathione	C20H32N6O12S2	Cytoplasm
OGTe[e]	Oxidized glutathione	C20H32N6O12S2	Extracellular
OGTm[m]	Oxidized glutathione	C20H32N6O12S2	Mitochondria
OICAPm[m]	3-Carboxy-4-methyl-2-oxopentanoate (mitochondrial)	C7H10O5	Mitochondria
OIVALm[m]	2-Oxoisovalerate (mitochondrial)	C5H8O3	Mitochondria
OMP[c]	Orotidine 5'-phosphate	C10H13N2O11P	Cytoplasm
ORC[c]	Orcinol	C7H8O2	Cytoplasm
ORCe[e]	Orcinol	C7H8O2	Extracellular
ORL[c]	Orlandin	C22H18O8	Cytoplasm
ORN[c]	L-Ornithine	C5H12N2O2	Cytoplasm
ORNe[e]	L-Ornithine (extracellular)	C5H12N2O2	Extracellular
ORNm[m]	L-Ornithine (mitochondrial)	C5H12N2O2	Mitochondria
OROA[c]	Orotate	C5H4N2O4	Cytoplasm
OTA[c]	Ochratoxin A	C20H18ClNO6	Cytoplasm
OTAe[e]	Ochratoxin A (extracellular)	C20H18ClNO6	Extracellular
OTHIO[c]	Oxidized thioredoxin	C10H12N4O4S2R4	Cytoplasm
OTHIOm[m]	Oxidized thioredoxin (mitochondrial)	C10H12N4O4S2R4	Mitochondria
OTalpha[c]	Ochratoxin alpha	C11H9ClO5	Cytoplasm
OTalphae[e]	Ochratoxin alpha	C11H9ClO5	Extracellular
OXAL[c]	Oxalate	C2H2O4	Cytoplasm
OXALe[e]	Oxalate (extracellular)	C2H2O4	Extracellular
OXA[c]	Oxaloglutarate	C7H8O7	Cytoplasm
OXGLY[c]	Oxaloglycolate	C4H4O6	Cytoplasm
OXY345THB[c]	Oxygenated gallic acid; 4-carboxy-2-hydroxyhexa-2,4-dienedioic acid	C7H6O7	Cytoplasm
OXYQUERCEe[e]	2-(3,4-dihydroxybenzoyloxy)-4,6-dihydroxybenzoic acid	C14H10O8	Extracellular
P2C[c]	1-pyrroline-2-carboxylate	C5H7NO2	Cytoplasm
P5C[c]	(S)-1-Pyrroline-5-carboxylate	C5H7NO2	Cytoplasm
P5Cm[m]	(S)-1-Pyrroline-5-carboxylate (mitochondrial)	C5H7NO2	Mitochondria
PABA[c]	4-Aminobenzoate	C7H7NO2	Cytoplasm
PAD[c]	2-Phenylacetamide	C8H9NO	Cytoplasm
PALAe[e]	Palatinose	C12H22O11	Extracellular
PANT[c]	(R)-Pantoate	C6H12O4	Cytoplasm
PAN[c]	Phenylacetonitrile	C8H7N	Cytoplasm
PANe[e]	Phenylacetonitrile	C8H7N	Extracellular
PAPS[c]	3'-Phosphoadenylyl sulfate	C10H15N5O13P2S	Cytoplasm
PAP[c]	Adenosine 3',5'-bisphosphate	C10H15N5O10P2	Cytoplasm
PARAAe[e]	Parabanic acid	C3H2N2O3	Extracellular
PCAGL3P[c]	1-acyl-sn-glycerol-3-phosphate used for phosphatidylcholine	C4H8O7PR	Cytoplasm
PCAT3P2[c]	1-acyl-sn-glycerone phosphate used for phosphatidylcholine	C4H6O7PR	Cytoplasm
PCAe[e]	Pyroglutamic acid	C5H7NO3	Extracellular
PCCDPDG[c]	Cdp-diacylglycerol used for phosphatidylcholine	C14H19N3O15P2R2	Cytoplasm
PCC[c]	Protocatechuate	C7H6O4	Cytoplasm
PCCe[e]	Protocatechuate (extracellular)	C7H6O4	Extracellular
PCPA[c]	Phosphatidate used for phosphatidylcholine	C5H7O8PR2	Cytoplasm
PCPDME[c]	Phosphatidyl-N-dimethylethanolamine	C9H16NO8PR2	Cytoplasm
PCPE[c]	Phosphatidylethanolamine used for phosphatidylcholine	C7H12NO8PR2	Cytoplasm
PCPMME[c]	Phosphatidyl-N-methylethanolamine	C8H14NO8PR2	Cytoplasm
PCPS[c]	Phosphatidylserine used for phosphatidylcholine	C8H12NO10PR2	Cytoplasm
PC[c]	Phosphatidylcholine	C10H18NO8PR2	Cytoplasm
PEAGL3P[c]	1-acyl-sn-glycerol-3-phosphate used for phosphatidylethanolamine	C4H8O7PR	Cytoplasm
PEAT3P2[c]	1-acyl-sn-glycerone phosphate used for phosphatidylethanolamine	C4H6O7PR	Cytoplasm
PECDPDG[c]	Cdp-diacylglycerol used for phosphatidylethanolamine	C14H19N3O15P2R2	Cytoplasm
PECe[e]	Pectin	C6H8O6	Extracellular
PENAL[c]	Pentanal	C5H10O	Cytoplasm
PENN[c]	Pentylamine	C5H13N	Cytoplasm
PENNe[e]	Pentylamine (extracellular)	C5H13N	Extracellular
PEPA[c]	Phosphatidate used for phosphatidylethanolamine	C5H7O8PR2	Cytoplasm
PEPS[c]	Phosphatidylserine used for phosphatidylethanolamine	C8H12NO10PR2	Cytoplasm
PEP[c]	Phosphoenolpyruvate	C3H5O6P	Cytoplasm
PE[c]	Phosphatidylethanolamine	C7H12NO8PR2	Cytoplasm
PGm[m]	Phosphatidylglycerol	C8H13O10PR2	Mitochondria
PHAC[c]	Phenylacetate	C8H8O2	Cytoplasm
PHACe[e]	Phenylacetate (extracellular)	C8H8O2	Extracellular
PHAL[c]	Phenylacetaldehyde	C8H8O	Cytoplasm
PHALe[e]	Phenylacetaldehyde (extracellular)	C8H8O	Extracellular
PHEAe[e]	Aniline	C6H7N	Extracellular
PHEETAM[c]	Phenylethylamine	C8H11N	Cytoplasm
PHEETAMe[e]	Phenylethylamine	C8H11N	Extracellular
PHEN[c]	Prephenate	C10H10O6	Cytoplasm
PHE[c]	L-Phenylalanine	C9H11NO2	Cytoplasm
PHEe[e]	L-Phenylalanine (extracellular)	C9H11NO2	Extracellular
PHEm[m]	L-Phenylalanine	C9H11NO2	Mitochondria
PHLOAe[e]	Phloretic acid	C9H10O3	Extracellular
PHLOEe[e]	Phloretin	C15H14O5	Extracellular
PHLOGe[e]	Phloroglucinol	C6H6O3	Extracellular
PHLOIe[e]	Phlorizin	C21H24O10	Extracellular
PHLOROGAe[e]	Phloroglucinol carboxylic acid	C7H6O5	Extracellular
PHPYR[c]	Phenylpyruvate	C9H8O3	Cytoplasm
PHPYRe[e]	Phenylpyruvate (extracellular)	C9H8O3	Extracellular
PHP[c]	3-Phosphonooxypyruvate	C3H5O7P	Cytoplasm
PHSER[c]	O-Phospho-L-homoserine	C4H10NO6P	Cytoplasm
PHYAe[e]	Phytic acid	C6H18O24P6	Extracellular
PIMA[c]	Pimelic acid	C7H12O4	Cytoplasm
PIMAe[e]	Pimelic acid	C7H12O4	Extracellular
PIMAp[p]	Pimelic acid	C7H12O4	Peroxisome
PINSP[c]	1-Phosphatidyl-1D-myo-inositol 3-phosphate	C11H18O16P2R2	Cytoplasm
PINS[c]	1-Phosphatidyl-D-myo-inositol	C11H17O13PR2	Cytoplasm
PI[c]	Orthophosphate	H3PO4	Cytoplasm
PIe[e]	Orthophosphate (extracellular)	H3PO4	Extracellular
PIm[m]	Orthophosphate (mitochondrial)	H3PO4	Mitochondria
PLP[c]	Pyridoxal 5-phosphate	C8H10NO6P	Cytoplasm
PL[c]	Pyridoxal	C8H9NO3	Cytoplasm
PMVL[c]	(R)-5-Phosphomevalonate	C6H13O7P	Cytoplasm
PNTO[c]	(R)-Pantothenate	C9H17NO5	Cytoplasm
POLGALUNTe[e]	Polygalacturonate	C6H8O6	Extracellular
POLYP[c]	Polyphosphate	H2O3P	Cytoplasm
POOL[c]	Artificial metabolite. A group of small molecules found in the biomass		Cytoplasm
PORBILEN[c]	Porphobilinogen	C10H14N2O4	Cytoplasm
PPI[c]	Pyrophosphate	H4O7P2	Cytoplasm
PPIm[m]	Pyrophosphate (mitochondrial)	H4O7P2	Mitochondria
PPIp[p]	Pyrophosphate	H4O7P2	Peroxisome
PPMVL[c]	(R)-5-Diphosphomevalonate	C6H14O10P2	Cytoplasm
PRAM[c]	5-Phosphoribosylamine	C5H12NO7P	Cytoplasm
PRBAMP[c]	N1-(5-Phospho-D-ribosyl)-AMP	C15H23N5O14P2	Cytoplasm
PRBATP[c]	N1-(5-Phospho-D-ribosyl)-ATP	C15H25N5O20P4	Cytoplasm
PRCP[c]	D-ribose 1,5-bisphosphate	C5H12O11P2	Cytoplasm
PREC2[c]	Precorrin-2	C42H48N4O16	Cytoplasm
PREZ[c]	Precursor Z	C10H12N5O7P	Cytoplasm
PRFICA[c]	1-(5'-Phosphoribosyl)-5-formamido-4-imidazolecarboxamide	C10H15N4O9P	Cytoplasm
PRFP[c]	5-(5-Phospho-D-ribosylaminoformimino)-1-(5-phosphoribosyl)-imidazole-4-carboxamide	C15H25N5O15P2	Cytoplasm
PRLP[c]	N-(5'-Phospho-D-1'-ribulosylformimino)-5-amino-1-(5''-phospho-D-ribosyl)-4-imidazolecarboxamide	C15H25N5O15P2	Cytoplasm
PROPACP[c]	Propanoyl-[acyl-carrier protein]	C3H5OSR	Cytoplasm
PROPAL[c]	Propionaldehyde	C3H6O	Cytoplasm
PROPALe[e]	Propionaldehyde (extracellular)	C3H6O	Extracellular
PROPA[c]	Propionamide	C3H7NO	Cytoplasm
PROPAe[e]	Propionamide	C3H7NO	Extracellular
PROPCOA[c]	Propanoyl-CoA	C24H40N7O17P3S	Cytoplasm
PROPCOAm[m]	Propanoyl-CoA	C24H40N7O17P3S	Mitochondria
PROPCOAp[p]	Propanoyl-CoA	C24H40N7O17P3S	Peroxisome
PROPHYRINm[m]	Protoporphyrin IX	C34H34N4O4	Mitochondria
PROPHYRm[m]	Protoporphyrinogen IX	C34H40N4O4	Mitochondria
PROPNe[e]	propylamine	C3H9N	Extracellular
PROP[c]	Propanoate	C3H6O2	Cytoplasm
PROPe[e]	Propanoate (extracellular)	C3H6O2	Extracellular
PROPm[m]	Propanoate (mitochondrial)	C3H6O2	Mitochondria
PRO[c]	L-Proline	C5H9NO2	Cytoplasm
PROe[e]	L-Proline (extracellular)	C5H9NO2	Extracellular
PROm[m]	L-Proline (mitochondrial)	C5H9NO2	Mitochondria
PRPP[c]	5-Phospho-alpha-D-ribose 1-diphosphate	C5H13O14P3	Cytoplasm
PSAGL3P[c]	1-acyl-sn-glycerol-3-phosphate used for phosphatidylserine	C4H8O7PR	Cytoplasm
PSAT3P2[c]	1-acyl-sn-glycerone phosphate used for phosphatidylserine	C4H6O7PR	Cytoplasm
PSCDPDG[c]	Cdp-diacylglycerol used for phosphatidylserine	C14H19N3O15P2R2	Cytoplasm
PSNIG[c]	Pseudonigeran (1,3-alpha-glucan)	C12H20O10	Cytoplasm
PSPA[c]	Phosphatidate used for phosphatidylserine	C5H7O8PR2	Cytoplasm
PS[c]	Phosphatidylserine	C8H12NO10PR2	Cytoplasm
PTYRe[e]	O-Phosphotyrosine	C9H12NO6P	Extracellular
PUTR[c]	Putrescine	C4H12N2	Cytoplasm
PUTRe[e]	Putrescine	C4H12N2	Extracellular
PYRGALOL[c]	pyrogallol	C6H6O3	Cytoplasm
PYRGALOLe[e]	pyrogallol	C6H6O3	Extracellular
PYR[c]	Pyruvate	C3H4O3	Cytoplasm
PYRe[e]	Pyruvate (extracellular)	C3H4O3	Extracellular
PYRm[m]	Pyruvate (mitochondrial)	C3H4O3	Mitochondria
PYRp[p]	Pyruvate	C3H4O3	Peroxisome
Protein[n]	Protein		Nucleus
Proteinm[m]	Protein		Mitochondria
QH2m[m]	Ubiquinol (mitochondrial)	C54H84O4	Mitochondria
QT[c]	Quinate	C7H12O6	Cytoplasm
QTe[e]	Quinate (extracellular)	C7H12O6	Extracellular
QUERCE3BGe[e]	quercetin 3-O-beta-D-glucopyranoside	C21H20O12	Extracellular
QUERCETINe[e]	Quercetin	C15H10O7	Extracellular
QUERCITRINe[e]	Quercitrin	C21H20O11	Extracellular
QUIN[c]	Quinolinate	C7H5NO4	Cytoplasm
QUINe[e]	Quinolinate (extracellular)	C7H5NO4	Extracellular
Qm[m]	Ubiquinone (mitochondrial)	C54H82O4	Mitochondria
R1P[c]	D-Ribose 1-phosphate	C5H11O8P	Cytoplasm
R5P[c]	D-Ribose 5-phosphate	C5H11O8P	Cytoplasm
RAFFe[e]	Raffinose (extracellular)	C18H32O16	Extracellular
RAMYGe[e]	(R)-amygdalin	C20H27NO11	Extracellular
RES[c]	Resorcinol	C6H6O2	Cytoplasm
RESe[e]	Resorcinol (extracellular)	C6H6O2	Extracellular
RGT[c]	Glutathione	C10H17N3O6S	Cytoplasm
RGTe[e]	Glutathione	C10H17N3O6S	Extracellular
RGTm[m]	Glutathione	C10H17N3O6S	Mitochondria
RHAGALANe[e]	Rhamnogalacturonan	C12H18O11	Extracellular
RHA[c]	L-Rhamnose	C6H12O5	Cytoplasm
RHAe[e]	L-Rhamnose (extracellular)	C6H12O5	Extracellular
RIBOFLAV[c]	Riboflavin	C17H20N4O6	Cytoplasm
RIBOLACe[e]	D-ribono-1,4-lactone	C5H8O5	Extracellular
RIBOL[c]	Ribitol	C5H12O5	Cytoplasm
RIBOLe[e]	Ribitol (extracellular)	C5H12O5	Extracellular
RIB[c]	D-Ribose	C5H10O5	Cytoplasm
RIBe[e]	D-Ribose (extracellular)	C5H10O5	Extracellular
RL5P[c]	D-Ribulose 5-phosphate	C5H11O8P	Cytoplasm
RL[c]	D-Ribulose	C5H10O5	Cytoplasm
RLe[e]	D-Ribulose (extracellular)	C5H10O5	Extracellular
RMAN[c]	(R)-Mandelonitrile	C8H7NO	Cytoplasm
RMANe[e]	(R)-Mandelonitrile	C8H7NO	Extracellular
RNADHX[c]	(R)-NADHX	C21H31N7O15P2	Cytoplasm
RNADPHX[c]	(R)-NADPHX	C21H32N7O18P3	Cytoplasm
RNA[c]	Ribonucleic acid		Cytoplasm
RNAm[m]	Ribonucleic acid		Mitochondria
RPRUNe[e]	(R)-prunasin	C14H17NO6	Extracellular
RTHIO[c]	Reduced thioredoxin	C10H14N4O4S2R4	Cytoplasm
RTHIOm[m]	Reduced thioredoxin (mitochondrial)	C10H14N4O4S2R4	Mitochondria
RUTINOe[e]	Rutinose	C12H22O10	Extracellular
RUTINe[e]	Rutin	C27H30O16	Extracellular
S23E[c]	(S)-2,3-Epoxysqualene	C30H50O	Cytoplasm
S2HGm[m]	(S)-2-hydroxyglutaric acid	C5H8O5	Mitochondria
S7P[c]	Sedoheptulose 7-phosphate	C7H15O10P	Cytoplasm
SACP[c]	Saccharopine (mitochondrial)	C11H20N2O6	Cytoplasm
SAH[c]	S-Adenosyl-L-homocysteine	C14H20N6O5S	Cytoplasm
SAICAR[c]	1-(5'-Phosphoribosyl)-5-amino-4-(N-succinocarboxamide)-imidazole	C13H19N4O12P	Cytoplasm
SALI[c]	Salicylate	C7H6O3	Cytoplasm
SALIe[e]	Salicylate (extracellular)	C7H6O3	Extracellular
SALe[e]	Salicin	C13H18O7	Extracellular
SAMOBm[m]	S-Adenosyl-4-methylthio-2-oxobutanoate	C15H19N5O6S	Mitochondria
SAM[c]	S-Adenosyl-L-methionine	C15H22N6O5S	Cytoplasm
SAMm[m]	S-Adenosyl-L-methionine	C15H22N6O5S	Mitochondria
SEBAA[c]	Sebacic acid	C10H18O4	Cytoplasm
SEBAAe[e]	Sebacic acid	C10H18O4	Extracellular
SEBAAp[p]	Sebacic acid	C10H18O4	Peroxisome
SEDAGP[c]	1,2-diacyl-sn-glycerol 3-phosphate (for Sterolesters)	C5H7O8PR2	Cytoplasm
SEDAG[c]	1,2-diacyl-sn-glycerol (for Sterolesters)	C5H6O5R2	Cytoplasm
SEMAGP[c]	Monoacylglycerol-3-phosphate (for Sterolesters)	C3H6O6PR	Cytoplasm
SEMAG[c]	Monoacylglycerol(for Sterolesters)	C4H7O4R	Cytoplasm
SER[c]	L-Serine	C3H7NO3	Cytoplasm
SERe[e]	L-Serine (extracellular)	C3H7NO3	Extracellular
SERm[m]	L-Serine	C3H7NO3	Mitochondria
SIRHCHL[c]	Sirohydrochlorin	C42H46N4O16	Cytoplasm
SIROH[c]	Siroheme	C42H44FeN4O16	Cytoplasm
SLF[c]	Sulfate	H2O4S	Cytoplasm
SLFe[e]	Sulfate (extracellular)	H2O4S	Extracellular
SMAN[c]	(S)-Mandelonitrile	C8H7NO	Cytoplasm
SMANe[e]	(S)-Mandelonitrile	C8H7NO	Extracellular
SMASPB[c]	Asperpyrone B	C32H26O10	Cytoplasm
SMASPBe[e]	Asperpyrone B	C32H26O10	Extracellular
SMASPC[c]	Asperpyrone C	C32H26O10	Cytoplasm
SMASPCe[e]	Asperpyrone C	C32H26O10	Extracellular
SMASPR[c]	Asperrubrol	C22H24O3	Cytoplasm
SMASPRe[e]	Asperrubrol	C22H24O3	Extracellular
SMAUA[c]	Aurasperone A	C32H26O10	Cytoplasm
SMAUAe[e]	Aurasperone A	C32H26O10	Extracellular
SMAUB[c]	Aurasperone B	C32H30O12	Cytoplasm
SMAZAA[c]	Azanigerone A	C19H22O7	Cytoplasm
SMAZAAe[e]	Azanigerone A	C19H22O7	Extracellular
SMAZAB[c]	Azanigerone B	C21H28O6	Cytoplasm
SMAZABe[e]	Azanigerone B	C21H28O6	Extracellular
SMAZAC[c]	Azanigerone C	C21H28O7	Cytoplasm
SMAZACe[e]	Azanigerone C	C21H28O7	Extracellular
SMAZAD[c]	Azanigerone D	C19H23NO6	Cytoplasm
SMAZADe[e]	Azanigerone D	C19H23NO6	Extracellular
SMAZAE[c]	Azanigerone E	C13H14O5	Cytoplasm
SMAZAEe[e]	Azanigerone E	C13H14O5	Extracellular
SMAZAF[c]	Azanigerone F	C15H16O6	Cytoplasm
SMAZAFe[e]	Azanigerone F	C15H16O6	Extracellular
SMDCTANINT[c]	Decarboxylated alternative product in AdaC knockout	C19H18O7	Cytoplasm
SMDMPYRE[c]	De-methyl pyranonigrin E	C17H19NO4	Cytoplasm
SMDMPYRH[c]	De-methyl pyranonigrin H	C17H21NO5	Cytoplasm
SME3P[c]	Shikimate 3-phosphate	C7H11O8P	Cytoplasm
SME[c]	Shikimate	C7H10O5	Cytoplasm
SMEe[e]	Shikimate (extracellular)	C7H10O5	Extracellular
SMFK17P2A[c]	FK17-P2a	C13H16O5	Cytoplasm
SMFK17P2Ae[e]	FK17-P2a	C13H16O5	Extracellular
SMFONA[c]	Fonsecinone A	C32H26O10	Cytoplasm
SMFONAe[e]	Fonsecinone A	C32H26O10	Extracellular
SMFONB2[c]	Recycled fonsecinone B	C32H28O11	Cytoplasm
SMFONB2e[e]	Recycled fonsecinone B	C32H28O11	Extracellular
SMFONB[c]	Fonsecinone B	C32H28O11	Cytoplasm
SMFONBe[e]	Fonsecinone B	C32H28O11	Extracellular
SMFONC2[c]	Recycled fonsecinone C	C32H28O11	Cytoplasm
SMFONC2e[e]	Recycled fonsecinone C	C32H28O11	Extracellular
SMFONC[c]	Fonsecinone C	C32H28O11	Cytoplasm
SMFONCe[e]	Fonsecinone C	C32H28O11	Extracellular
SMFONS[c]	Fonsecin	C15H14O6	Cytoplasm
SMFONSe[e]	Fonsecin	C15H14O6	Extracellular
SMFUN[c]	Funalenone	C15H12O6	Cytoplasm
SMFUNe[e]	Funalenone	C15H12O6	Extracellular
SMINT1[c]	Common intermediate in naphtha-gamma-pyrone and melanine synthesis	C14H12O6	Cytoplasm
SMINT2[c]	Cyclization product of SMINT1; Isomer to YWA1	C14H12O6	Cytoplasm
SMN1368THN[c]	1,3,6,8-Tetrahydroxynaphthalene	C10H8O4	Cytoplasm
SMN1368THNe[e]	1,3,6,8-Tetrahydroxynaphthalene	C10H8O4	Extracellular
SMNIGN[c]	Nigragillin	C13H22N2O	Cytoplasm
SMNIGNe[e]	Nigragillin	C13H22N2O	Extracellular
SMNORRUBF[c]	Norrubrofusarin	C14H10O5	Cytoplasm
SMNYGA[c]	nygerone A	C24H22N2O5	Cytoplasm
SMNYGAe[e]	nygerone A	C24H22N2O5	Extracellular
SMPYRA[c]	Pyranonigrin A	C10H9NO5	Cytoplasm
SMPYRAe[e]	Pyranonigrin A	C10H9NO5	Extracellular
SMPYRE[c]	Pyranonigrin E	C18H21NO4	Cytoplasm
SMPYREe[e]	Pyranonigrin E	C18H21NO4	Extracellular
SMPYRG[c]	Pyranonigrin G	C18H23NO4	Cytoplasm
SMPYRGe[e]	Pyranonigrin G	C18H23NO4	Extracellular
SMPYRH[c]	Pyranonigrin H	C18H23NO5	Cytoplasm
SMPYRHe[e]	Pyranonigrin H	C18H23NO5	Extracellular
SMPYRI[c]	Pyranonigrin I	C18H25NO4	Cytoplasm
SMPYRIe[e]	Pyranonigrin I	C18H25NO4	Extracellular
SMPYRJ[c]	Pyranonigrin J	C17H23NO4	Cytoplasm
SMPYRJe[e]	Pyranonigrin J	C17H23NO4	Extracellular
SMPYRK[c]	Pyranonigrin K	C17H21NO4	Cytoplasm
SMPYRKe[e]	Pyranonigrin K	C17H21NO4	Extracellular
SMRUBFB[c]	Rubrofusarin B	C16H14O5	Cytoplasm
SMRUBFBe[e]	Rubrofusarin B	C16H14O5	Extracellular
SMRUBF[c]	Rubrofusarin	C15H12O5	Cytoplasm
SMTAN1612[c]	TAN-1612	C21H18O9	Cytoplasm
SMTAN1612e[e]	TAN-1612	C21H18O9	Extracellular
SMTANINT[c]	Alternative product in AdaC knockout	C20H18O9	Cytoplasm
SMTDMTAN[c]	Non-methylated TAN-1612	C20H16O9	Cytoplasm
SNADHX[c]	(S)-NADHX	C21H31N7O15P2	Cytoplasm
SNADPHX[c]	(S)-NADPHX	C21H32N7O18P3	Cytoplasm
SORBAe[e]	Sorbic acid	C6H8O2	Extracellular
SOR[c]	L-Sorbose	C6H12O6	Cytoplasm
SORe[e]	L-Sorbose (extracellular)	C6H12O6	Extracellular
SOT[c]	D-Sorbitol	C6H14O6	Cytoplasm
SOTe[e]	D-Sorbitol (extracellular)	C6H14O6	Extracellular
SO[c]	Superoxide	O2	Cytoplasm
SOe[e]	Superoxide	O2	Extracellular
SOm[m]	Superoxide	O2	Mitochondria
SPERM[c]	Spermidine	C7H19N3	Cytoplasm
SQL[c]	Squalene	C30H50	Cytoplasm
STACe[e]	Stachyose (extracellular)	C24H42O21	Extracellular
STARCHe[e]	Starch	C6H10O5	Extracellular
STYRe[e]	Styrene	C8H8	Extracellular
SUCCOAm[m]	Succinyl coenzyme A	C25H40N7O19P3S	Mitochondria
SUCCSALm[m]	Succinate-semialdehyde (mitochondrial)	C4H6O3	Mitochondria
SUCC[c]	Succinate	C4H6O4	Cytoplasm
SUCCe[e]	Succinate (extracellular)	C4H6O4	Extracellular
SUCCm[m]	Succinate (mitochondrial)	C4H6O4	Mitochondria
SUC[c]	Sucrose	C12H22O11	Cytoplasm
SUCe[e]	Sucrose (extracellular)	C12H22O11	Extracellular
SULFACAL[c]	Sulfoacetaldehyde	C2H4O4S	Cytoplasm
S[c]	Sulfur	S	Cytoplasm
Sm[m]	Sulfur	S	Mitochondria
T3HPRO[c]	trans-3-hydroxy-L-proline	C5H9NO3	Cytoplasm
T3HPROe[e]	trans-3-hydroxy-L-proline	C5H9NO3	Extracellular
T3P1[c]	D-Glyceraldehyde 3-phosphate	C3H7O6P	Cytoplasm
T3P2[c]	Glycerone phosphate	C3H7O6P	Cytoplasm
TAGLY[c]	Triacylglycerol	C6H5O6R3	Cytoplasm
TANAe[e]	Tannic acid (extracellular)	C76H52O46	Extracellular
TAR[c]	Tartrate	C4H6O6	Cytoplasm
TARe[e]	Tartrate (extracellular)	C4H6O6	Extracellular
TAU[c]	Taurine	C2H7NO3S	Cytoplasm
TAUe[e]	Taurine	C2H7NO3S	Extracellular
TDPE1m[m]	(thiamine diphosphate)-alpha-ketoglutarate dehydrogenase	R	Mitochondria
TETRALAC[c]	Tetraacetic acid lactone	C8H8O4	Cytoplasm
TETRALACe[e]	Tetraacetic acid lactone	C8H8O4	Extracellular
TGDMIPC[c]	Trigalactosyldimannosylinositol-P-ceramide	C40H68NO36PR2	Cytoplasm
THFG[c]	Tetrahydrofolyl-[Glu](n)	C24H30N8O9	Cytoplasm
THF[c]	Tetrahydrofolate	C19H23N7O6	Cytoplasm
THFm[m]	Tetrahydrofolate (mitochondrial)	C19H23N7O6	Mitochondria
THI4PU[c]	thiA protein (used)	C1579H2508N428O478S13	Cytoplasm
THI4P[c]	thiA protein (unused)	C1579H2508N428O478S14	Cytoplasm
THIAP[c]	Thiamine monophosphate	C12H18N4O4PS	Cytoplasm
THIA[c]	Thiamine	C12H17N4OS	Cytoplasm
THIAe[e]	Thiamine	C12H17N4OS	Extracellular
THR[c]	L-Threonine	C4H9NO3	Cytoplasm
THRe[e]	L-Threonine (extracellular)	C4H9NO3	Extracellular
THRm[m]	L-Threonine (mitochondrial)	C4H9NO3	Mitochondria
THY[c]	Thymine	C5H6N2O2	Cytoplasm
TMZP[c]	5-(2-Hydroxyethyl)-4-methylthiazole phosphate; 4-Methyl-5-(2-phosphooxyethyl)thiazole	C6H10NO4PS	Cytoplasm
TOLUEE[c]	(1S,6R)-3-methyl-7-oxabicyclo[4.1.0]hepta-2,4-diene-2,5-diol	C7H8O3	Cytoplasm
TOLUEK[c]	(1R,5R,6R)-5-hydroxy-4-methyl-7-oxabicyclo[4.1.0]hept-3-en-2-one	C7H8O3	Cytoplasm
TOLU[c]	Toluquinol	C7H8O2	Cytoplasm
TOLUe[e]	Toluquinol	C7H8O2	Extracellular
TPHTH[c]	Terephthalate	C8H6O4	Cytoplasm
TPHTHe[e]	Terephthalate (extracellular)	C8H6O4	Extracellular
TPP[c]	Thiamin pyrophosphate	C12H19N4O7P2S	Cytoplasm
TPPm[m]	Thiamin pyrophosphate	C12H19N4O7P2S	Mitochondria
TRE6P[c]	Trehalose 6-phosphate	C12H23O14P	Cytoplasm
TRE[c]	alpha,alpha-Trehalose	C12H22O11	Cytoplasm
TREe[e]	alpha,alpha-Trehalose (extracellular)	C12H22O11	Extracellular
TRIALAC[c]	Triacetate lactone	C6H6O3	Cytoplasm
TRIALACe[e]	Triacetate lactone	C6H6O3	Extracellular
TRICAe[e]	Tricaprin	C33H62O6	Extracellular
TRIOe[e]	Triolein	C57H104O6	Extracellular
TRNA_ALA[c]	Aminoacyl-tRNA (Ala)	ROH	Cytoplasm
TRNA_ARG[c]	Aminoacyl-tRNA (Arg)	ROH	Cytoplasm
TRNA_ASN[c]	Aminoacyl-tRNA (Asn)	ROH	Cytoplasm
TRNA_ASP[c]	Aminoacyl-tRNA (Asp)	ROH	Cytoplasm
TRNA_CYS[c]	Aminoacyl-tRNA (Cys)	ROH	Cytoplasm
TRNA_GLN[c]	Aminoacyl-tRNA (Gln)	ROH	Cytoplasm
TRNA_GLU[c]	Aminoacyl-tRNA (Glu)	ROH	Cytoplasm
TRNA_GLY[c]	Aminoacyl-tRNA (Gly)	ROH	Cytoplasm
TRNA_HIS[c]	Aminoacyl-tRNA (His)	ROH	Cytoplasm
TRNA_ILE[c]	Aminoacyl-tRNA (Ile)	ROH	Cytoplasm
TRNA_LEU[c]	Aminoacyl-tRNA (Leu)	ROH	Cytoplasm
TRNA_LYS[c]	Aminoacyl-tRNA (Lys)	ROH	Cytoplasm
TRNA_MET[c]	Aminoacyl-tRNA (Met)	ROH	Cytoplasm
TRNA_PHE[c]	Aminoacyl-tRNA (Phe)	ROH	Cytoplasm
TRNA_PRO[c]	Aminoacyl-tRNA (Pro)	ROH	Cytoplasm
TRNA_SER[c]	Aminoacyl-tRNA (Ser)	ROH	Cytoplasm
TRNA_THR[c]	Aminoacyl-tRNA (Thr)	ROH	Cytoplasm
TRNA_TRP[c]	Aminoacyl-tRNA (Trp)	ROH	Cytoplasm
TRNA_TYR[c]	Aminoacyl-tRNA (Tyr)	ROH	Cytoplasm
TRNA_VAL[c]	Aminoacyl-tRNA (Val)	ROH	Cytoplasm
TRP[c]	L-Tryptophan	C11H12N2O2	Cytoplasm
TRPe[e]	L-Tryptophan (extracellular)	C11H12N2O2	Extracellular
TRPm[m]	L-Tryptophan	C11H12N2O2	Mitochondria
TUR[c]	Turanose	C12H22O11	Cytoplasm
TURe[e]	Turanose	C12H22O11	Extracellular
TYRANe[e]	Tyramine	C8H11NO	Extracellular
TYROLe[e]	Tyrosol	C8H10O2	Extracellular
TYR[c]	L-Tyrosine	C9H11NO3	Cytoplasm
TYRe[e]	L-Tyrosine (extracellular)	C9H11NO3	Extracellular
TYRm[m]	L-Tyrosine	C9H11NO3	Mitochondria
UDPGALF[c]	UDP-galactose (furanose)	C15H24N2O17P2	Cytoplasm
UDPGALFg[g]	UDP-galactose (furanose)	C15H24N2O17P2	Golgi
UDPGALU[c]	UDP-D-galacturonate	C15H22N2O18P2	Cytoplasm
UDPGAL[c]	UDP-galactose (pyranose)	C15H24N2O17P2	Cytoplasm
UDPG[c]	UDPglucose	C15H24N2O17P2	Cytoplasm
UDPNAGAL[c]	UDP-N-acetyl-D-galactosamine	C17H27N3O17P2	Cytoplasm
UDPNAG[c]	UDP-N-acetyl-D-glucosamine	C17H27N3O17P2	Cytoplasm
UDP[c]	UDP	C9H14N2O12P2	Cytoplasm
UGC[c]	(-)-Ureidoglycolate	C3H6N2O4	Cytoplasm
UMP[c]	UMP	C9H13N2O9P	Cytoplasm
URA[c]	Uracil	C4H4N2O2	Cytoplasm
URAe[e]	Uracil (extracellular)	C4H4N2O2	Extracellular
UREAC[c]	Urea-1-carboxylate	C2H4N2O3	Cytoplasm
UREA[c]	Urea	CH4N2O	Cytoplasm
UREAe[e]	Urea (extracellular)	CH4N2O	Extracellular
UREAm[m]	Urea (mitochondrial)	CH4N2O	Mitochondria
URETAe[e]	Urethane	C3H7NO2	Extracellular
URIC[c]	Uric acid	C5H4N4O3	Cytoplasm
URICe[e]	Uric acid	C5H4N4O3	Extracellular
URI[c]	Uridine	C9H12N2O6	Cytoplasm
URIe[e]	Uridine (extracellular)	C9H12N2O6	Extracellular
UROA[c]	trans-urocanic acid	C6H6N2O2	Cytoplasm
UROAe[e]	trans-urocanic acid	C6H6N2O2	Extracellular
UROPHY3[c]	Uroporphyrinogen III	C40H44N4O16	Cytoplasm
UTP[c]	UTP	C9H15N2O15P3	Cytoplasm
UTPm[m]	UTP	C9H15N2O15P3	Mitochondria
VAL[c]	L-Valine	C5H11NO2	Cytoplasm
VALe[e]	L-Valine (extracellular)	C5H11NO2	Extracellular
VALm[m]	L-Valine (mitochondrial)	C5H11NO2	Mitochondria
VANIN[c]	Vanillin	C8H8O3	Cytoplasm
VANINp[p]	Vanillin	C8H8O3	Peroxisome
VANOH[c]	Vanillyl alcohol	C8H10O3	Cytoplasm
VANOHe[e]	Vanillyl alcohol	C8H10O3	Extracellular
VANOHp[p]	Vanillyl alcohol	C8H10O3	Peroxisome
VAN[c]	Vanillate	C8H8O4	Cytoplasm
VANe[e]	Vanillate (extracellular)	C8H8O4	Extracellular
XAN[c]	Xanthine	C5H4N4O2	Cytoplasm
XANe[e]	Xanthine (extracellular)	C5H4N4O2	Extracellular
XMP[c]	Xanthosine 5'-phosphate	C10H13N4O9P	Cytoplasm
XOL[c]	Xylitol	C5H12O5	Cytoplasm
XOLe[e]	Xylitol (extracellular)	C5H12O5	Extracellular
XTSINE[c]	Xanthosine	C10H12N4O6	Cytoplasm
XUL5P[c]	D-Xylulose 5-phosphate	C5H11O8P	Cytoplasm
XUL[c]	D-Xylulose	C5H10O5	Cytoplasm
XULe[e]	D-Xylulose (extracellular)	C5H10O5	Extracellular
XYL3HEX[c]	L-xylo-3-hexulose	C6H12O6	Cytoplasm
XYLANe[e]	Xylan	C5H8O4	Extracellular
XYLGLUCe[e]	xyloglucan (beta-1,4-glucose backbone with alpha-6,1-Xylose)	C11H18O9	Extracellular
XYL[c]	D-Xylose	C5H10O5	Cytoplasm
XYLe[e]	D-Xylose (extracellular)	C5H10O5	Extracellular
YANUD[c]	Yanuthone D	C28H38O8	Cytoplasm
YANUDe[e]	Yanuthone D	C28H38O8	Extracellular
YANUE[c]	Yanuthone E	C28H40O8	Cytoplasm
YANUEe[e]	Yanuthone E	C28H40O8	Extracellular
YANUF[c]	Yanuthone F	C22H32O4	Cytoplasm
YANUFe[e]	Yanuthone F	C22H32O4	Extracellular
YANUG[c]	Yanuthone G	C28H42O9	Cytoplasm
YANUGe[e]	Yanuthone G	C28H42O9	Extracellular
YANUH[c]	Yanuthone H	C22H32O5	Cytoplasm
YANUHe[e]	Yanuthone H	C22H32O5	Extracellular
YANUI[c]	Yanuthone I	C17H24O6	Cytoplasm
YANUIe[e]	Yanuthone I	C17H24O6	Extracellular
YANUJ[c]	Yanuthone J	C28H42O9	Cytoplasm
YANUJe[e]	Yanuthone J	C28H42O9	Extracellular
YANUK[c]	Yanuthone K	C24H34O4	Cytoplasm
YANUKe[e]	Yanuthone K	C24H34O4	Extracellular
YANUL[c]	Yanuthone L	C24H34O5	Cytoplasm
YANULe[e]	Yanuthone L	C24H34O5	Extracellular
YANUM[c]	Yanuthone M	C24H36O5	Cytoplasm
YANUMe[e]	Yanuthone M	C24H36O5	Extracellular
YANUX1[c]	Yanuthone X1	C24H34O5	Cytoplasm
YANUX1e[e]	Yanuthone X1	C24H34O5	Extracellular
YANUX2[c]	Yanuthone X2	C22H32O4	Cytoplasm
YANUX2e[e]	Yanuthone X2	C22H32O4	Extracellular
YWA1[c]	YWA1	C14H12O6	Cytoplasm
ZN[c]	Zinc	Zn	Cytoplasm
ZNe[e]	Zinc	Zn	Extracellular
ZYMST[c]	Zymosterol	C27H44O	Cytoplasm
bALA[c]	beta-Alanine	C3H7NO2	Cytoplasm
bALAe[e]	beta-Alanine (extracellular)	C3H7NO2	Extracellular
bDG6P[c]	beta-D-Glucose 6-phosphate	C6H13O9P	Cytoplasm
bDGLC[c]	beta-D-Glucose	C6H12O6	Cytoplasm
bDGLCe[e]	beta-D-Glucose (extracellular)	C6H12O6	Extracellular
bFRU[c]	beta-D-Fructose	C6H12O6	Cytoplasm
bFRUe[e]	beta-D-Fructose	C6H12O6	Extracellular
bGLAC[c]	beta-D-Galactose	C6H12O6	Cytoplasm
bGLACe[e]	beta-D-Galactose	C6H12O6	Extracellular
bLARAB[c]	beta-L-Arabinose	C5H10O5	Cytoplasm
bLARABe[e]	beta-L-Arabinose	C5H10O5	Extracellular
c23AMP[c]	2',3'-cyclic AMP	C10H12N5O6P	Cytoplasm
cAMP[c]	3',5'-Cyclic AMP	C10H12N5O6P	Cytoplasm
cAMPe[e]	3',5'-Cyclic AMP (extracellular)	C10H12N5O6P	Extracellular
cCMP[c]	3',5'-Cyclic CMP	C9H12N3O7P	Cytoplasm
cGMP[c]	3',5'-Cyclic GMP	C10H12N5O7P	Cytoplasm
cIMP[c]	3',5'-Cyclic IMP	C10H11N4O7P	Cytoplasm
cVVFF[c]	cyclo-(VVFF)	C28H36O4N4	Cytoplasm
cVVFFe[e]	cyclo-(VVFF)	C28H36O4N4	Extracellular
cVVFY[c]	cyclo-(VVFY)	C28H36O5N4	Cytoplasm
cVVFYe[e]	cyclo-(VVFY)	C28H36O5N4	Extracellular
cdAMP[c]	3',5'-Cyclic dAMP	C10H12N5O5P	Cytoplasm
prot_A2QY07	prot_A2QY07		Unknown
pmet_r5a	pmet_r5a		Unknown
prot_A2QFF8	prot_A2QFF8		Unknown
prot_A2QL93	prot_A2QL93		Unknown
prot_A2R0H3	prot_A2R0H3		Unknown
prot_A2R808	prot_A2R808		Unknown
prot_A2QIJ6	prot_A2QIJ6		Unknown
prot_E2PSZ1	prot_E2PSZ1		Unknown
prot_A2QIZ8	prot_A2QIZ8		Unknown
prot_A2QDL0	prot_A2QDL0		Unknown
pmet_r13a	pmet_r13a		Unknown
prot_A2QCB2	prot_A2QCB2		Unknown
prot_A2R3N5	prot_A2R3N5		Unknown
prot_A2R704	prot_A2R704		Unknown
prot_A2QQE6	prot_A2QQE6		Unknown
pmet_r16a	pmet_r16a		Unknown
prot_A2R7B9	prot_A2R7B9		Unknown
prot_A2R867	prot_A2R867		Unknown
prot_A2R0B4	prot_A2R0B4		Unknown
prot_A2RBC6	prot_A2RBC6		Unknown
prot_A2QPC7	prot_A2QPC7		Unknown
prot_A2QI31	prot_A2QI31		Unknown
prot_A2R562	prot_A2R562		Unknown
prot_A2QVT2	prot_A2QVT2		Unknown
prot_A2QET1	prot_A2QET1		Unknown
prot_A2Q8Q2	prot_A2Q8Q2		Unknown
pmet_r24a	pmet_r24a		Unknown
prot_A2QVN4	prot_A2QVN4		Unknown
prot_A2QWR3	prot_A2QWR3		Unknown
prot_A2QTW0	prot_A2QTW0		Unknown
pmet_r26	pmet_r26		Unknown
prot_A2QCB3	prot_A2QCB3		Unknown
prot_A5ABI2	prot_A5ABI2		Unknown
prot_A2QRM6	prot_A2QRM6		Unknown
pmet_r29a	pmet_r29a		Unknown
prot_A2QMZ4	prot_A2QMZ4		Unknown
prot_A2QMS6	prot_A2QMS6		Unknown
prot_A2QDB0	prot_A2QDB0		Unknown
pmet_r31a	pmet_r31a		Unknown
prot_A2QUT1	prot_A2QUT1		Unknown
prot_A2R4X3	prot_A2R4X3		Unknown
prot_A2QSJ2	prot_A2QSJ2		Unknown
pmet_r32a	pmet_r32a		Unknown
prot_A2QEH0	prot_A2QEH0		Unknown
prot_A2QSF4	prot_A2QSF4		Unknown
prot_A2QU01	prot_A2QU01		Unknown
prot_A2R842	prot_A2R842		Unknown
pmet_r33a	pmet_r33a		Unknown
prot_A2QEW0	prot_A2QEW0		Unknown
prot_A2QRC9	prot_A2QRC9		Unknown
prot_A2RBH7	prot_A2RBH7		Unknown
prot_A2QIU5	prot_A2QIU5		Unknown
prot_A2QY46	prot_A2QY46		Unknown
prot_A2QNS6	prot_A2QNS6		Unknown
prot_A2R2D0	prot_A2R2D0		Unknown
prot_A2R9J7	prot_A2R9J7		Unknown
prot_A2QB53	prot_A2QB53		Unknown
prot_A2QDM2	prot_A2QDM2		Unknown
prot_A2QEZ7	prot_A2QEZ7		Unknown
prot_A2QMS7	prot_A2QMS7		Unknown
prot_A2QPF2	prot_A2QPF2		Unknown
prot_A2R3I4	prot_A2R3I4		Unknown
prot_A2R8H3	prot_A2R8H3		Unknown
prot_A2R097	prot_A2R097		Unknown
prot_A2QMH9	prot_A2QMH9		Unknown
pmet_r45a	pmet_r45a		Unknown
prot_A5ABV4	prot_A5ABV4		Unknown
prot_A2QX13	prot_A2QX13		Unknown
prot_A2QY66	prot_A2QY66		Unknown
prot_A2Q9V8	prot_A2Q9V8		Unknown
prot_A2R4W7	prot_A2R4W7		Unknown
prot_A2QKP7	prot_A2QKP7		Unknown
pmet_r50a	pmet_r50a		Unknown
prot_A5ABI6	prot_A5ABI6		Unknown
prot_A5ABI8	prot_A5ABI8		Unknown
prot_A2Q9P4	prot_A2Q9P4		Unknown
pmet_r51	pmet_r51		Unknown
prot_A2QV31	prot_A2QV31		Unknown
prot_Q2L887	prot_Q2L887		Unknown
prot_A5ABZ4	prot_A5ABZ4		Unknown
prot_A2QFX7	prot_A2QFX7		Unknown
pmet_r53a	pmet_r53a		Unknown
prot_A2QFZ9	prot_A2QFZ9		Unknown
prot_A2R228	prot_A2R228		Unknown
prot_A2R9I3	prot_A2R9I3		Unknown
prot_A2R0U3	prot_A2R0U3		Unknown
prot_A2QAN5	prot_A2QAN5		Unknown
prot_A2QBA8	prot_A2QBA8		Unknown
prot_A2QC27	prot_A2QC27		Unknown
prot_A2QCA7	prot_A2QCA7		Unknown
prot_A2QI91	prot_A2QI91		Unknown
prot_A5ABB8	prot_A5ABB8		Unknown
prot_A2QTS8	prot_A2QTS8		Unknown
prot_A2QW77	prot_A2QW77		Unknown
prot_A2R0V6	prot_A2R0V6		Unknown
prot_A2R1E6	prot_A2R1E6		Unknown
prot_A2R4B1	prot_A2R4B1		Unknown
prot_A2R6H3	prot_A2R6H3		Unknown
prot_A2R6L2	prot_A2R6L2		Unknown
prot_A2R886	prot_A2R886		Unknown
prot_A2QUX4	prot_A2QUX4		Unknown
prot_A2R4H2	prot_A2R4H2		Unknown
prot_A2QBH6	prot_A2QBH6		Unknown
prot_A2Q7C0	prot_A2Q7C0		Unknown
prot_A2QPI1	prot_A2QPI1		Unknown
prot_A2QWB4	prot_A2QWB4		Unknown
prot_A2QEQ8	prot_A2QEQ8		Unknown
prot_A2QMI1	prot_A2QMI1		Unknown
pmet_r58a	pmet_r58a		Unknown
prot_A5AA75	prot_A5AA75		Unknown
prot_A2Q7Q7	prot_A2Q7Q7		Unknown
prot_A2QT68	prot_A2QT68		Unknown
prot_A2QDA9	prot_A2QDA9		Unknown
pmet_r64	pmet_r64		Unknown
prot_A2QRU8	prot_A2QRU8		Unknown
prot_A2QVE5	prot_A2QVE5		Unknown
prot_A2QA08	prot_A2QA08		Unknown
pmet_r67	pmet_r67		Unknown
prot_A2QVW4	prot_A2QVW4		Unknown
prot_A2QD33	prot_A2QD33		Unknown
pmet_r68a	pmet_r68a		Unknown
prot_A2R427	prot_A2R427		Unknown
prot_A2R428	prot_A2R428		Unknown
prot_A2QJI7	prot_A2QJI7		Unknown
pmet_r69a	pmet_r69a		Unknown
prot_A2QIG1	prot_A2QIG1		Unknown
prot_A2QSI3	prot_A2QSI3		Unknown
prot_A2QV34	prot_A2QV34		Unknown
prot_A2R5X5	prot_A2R5X5		Unknown
prot_A2RAR9	prot_A2RAR9		Unknown
prot_A2R4V9	prot_A2R4V9		Unknown
pmet_r73	pmet_r73		Unknown
prot_A2QSI7	prot_A2QSI7		Unknown
prot_A2QA24	prot_A2QA24		Unknown
prot_A2R073	prot_A2R073		Unknown
pmet_r75a	pmet_r75a		Unknown
prot_A2R5L8	prot_A2R5L8		Unknown
prot_A5AB29	prot_A5AB29		Unknown
prot_A2R9C8	prot_A2R9C8		Unknown
prot_A2R4V5	prot_A2R4V5		Unknown
prot_A2QUD9	prot_A2QUD9		Unknown
prot_A5AAV2	prot_A5AAV2		Unknown
prot_A2R7K7	prot_A2R7K7		Unknown
pmet_r992	pmet_r992		Unknown
prot_A2QBA3	prot_A2QBA3		Unknown
prot_A2R0X2	prot_A2R0X2		Unknown
prot_A2R801	prot_A2R801		Unknown
prot_A2QGH0	prot_A2QGH0		Unknown
prot_A2QHU9	prot_A2QHU9		Unknown
prot_A2QEV9	prot_A2QEV9		Unknown
pmet_r88	pmet_r88		Unknown
prot_A2QCB5	prot_A2QCB5		Unknown
prot_A2QI71	prot_A2QI71		Unknown
prot_A2QK88	prot_A2QK88		Unknown
prot_A2QCE3	prot_A2QCE3		Unknown
prot_A2R8J8	prot_A2R8J8		Unknown
prot_A2QAI6	prot_A2QAI6		Unknown
prot_A2QUJ5	prot_A2QUJ5		Unknown
prot_A2QWY8	prot_A2QWY8		Unknown
pmet_r98	pmet_r98		Unknown
prot_A2QT79	prot_A2QT79		Unknown
prot_E2PT19	prot_E2PT19		Unknown
prot_A5ABP4	prot_A5ABP4		Unknown
prot_A2RA54	prot_A2RA54		Unknown
prot_A2QF75	prot_A2QF75		Unknown
prot_A2QF71	prot_A2QF71		Unknown
prot_A2QHK1	prot_A2QHK1		Unknown
prot_A2QIF5	prot_A2QIF5		Unknown
prot_A2QEI6	prot_A2QEI6		Unknown
prot_A2R4X9	prot_A2R4X9		Unknown
prot_A2R4Y0	prot_A2R4Y0		Unknown
prot_A2R4Y1	prot_A2R4Y1		Unknown
pmet_r113a	pmet_r113a		Unknown
pmet_r115a	pmet_r115a		Unknown
prot_A2QJ30	prot_A2QJ30		Unknown
pmet_r118a	pmet_r118a		Unknown
pmet_r119a	pmet_r119a		Unknown
prot_A2QKJ0	prot_A2QKJ0		Unknown
pmet_r123a	pmet_r123a		Unknown
prot_A2R501	prot_A2R501		Unknown
prot_A2RB46	prot_A2RB46		Unknown
prot_A2Q981	prot_A2Q981		Unknown
pmet_r126a	pmet_r126a		Unknown
prot_A2QIV7	prot_A2QIV7		Unknown
prot_A2QPU3	prot_A2QPU3		Unknown
prot_A2R443	prot_A2R443		Unknown
pmet_r131	pmet_r131		Unknown
prot_A2R6C3	prot_A2R6C3		Unknown
prot_A2Q8Z6	prot_A2Q8Z6		Unknown
prot_A2QQH3	prot_A2QQH3		Unknown
prot_A2R2J9	prot_A2R2J9		Unknown
pmet_r134	pmet_r134		Unknown
prot_A2Q846	prot_A2Q846		Unknown
prot_A2Q847	prot_A2Q847		Unknown
pmet_r136	pmet_r136		Unknown
pmet_r144a	pmet_r144a		Unknown
prot_A2Q8B5	prot_A2Q8B5		Unknown
prot_A2QI89	prot_A2QI89		Unknown
prot_A2QBD7	prot_A2QBD7		Unknown
prot_A2R6Z3	prot_A2R6Z3		Unknown
pmet_r145a	pmet_r145a		Unknown
prot_A2R6Z2	prot_A2R6Z2		Unknown
prot_A2QAC0	prot_A2QAC0		Unknown
prot_A2QQB6	prot_A2QQB6		Unknown
pmet_r147	pmet_r147		Unknown
pmet_r149a	pmet_r149a		Unknown
prot_A2QM95	prot_A2QM95		Unknown
prot_A2QY54	prot_A2QY54		Unknown
prot_A2QL21	prot_A2QL21		Unknown
prot_A5AB83	prot_A5AB83		Unknown
prot_A2R5K3	prot_A2R5K3		Unknown
pmet_r151	pmet_r151		Unknown
prot_A2QMS4	prot_A2QMS4		Unknown
[truncated: 1,589 more rows]
